# Supplementary material for: Drosophila eIF3f1 mediates host immune defense by targeting dTak1
Source: EMBO Rep. 2024 Jan 26;25(3):26. doi: 10.1038/s44319-024-00067-z (PMC10933477; doi:10.1038/s44319-024-00067-z)
Supplement: Supplementary file 1 — Source Data Fig. 1 [file 44319_2024_67_MOESM1_ESM.zip]

Archive with 243 entries (161 files):
- Figure 1/
- Figure 1/.DS_Store
- Figure 1/1A/
- Figure 1/1A/.DS_Store
- Figure 1/1A/Luciferase assay.xlsx
- Figure 1/1A/Western blot.jpg
- Figure 1/1B/
- Figure 1/1B/.DS_Store
- Figure 1/1B/RT-qPCR.xlsx
- Figure 1/1C/
- Figure 1/1C/.DS_Store
- Figure 1/1C/RT-qPCR.xlsx
- Figure 1/1D/
- Figure 1/1D/.DS_Store
- Figure 1/1D/RT-qPCR.xlsx
- Figure 1/1E/
- Figure 1/1E/.DS_Store
- Figure 1/1E/Luciferase assay.xlsx
- Figure 1/1E/Western blot.jpg
- Figure 1/1F/
- Figure 1/1F/.DS_Store
- Figure 1/1F/RT-qPCR.xlsx
- Figure 1/1G/
- Figure 1/1G/.DS_Store
- Figure 1/1G/RT-qPCR.xlsx
- Figure 1/1H/
- Figure 1/1H/.DS_Store
- Figure 1/1H/RT-qPCR.xlsx
- Figure 1/1I/
- Figure 1/1I/.DS_Store
- Figure 1/1I/Western blot.jpg
- Figure 1/1J/
- Figure 1/1J/.DS_Store
- Figure 1/1J/Survival.xlsx
- Figure 1/1K/
- Figure 1/1K/.DS_Store
- Figure 1/1K/Survival.xlsx
- Figure 1/1L/
- Figure 1/1L/.DS_Store
- Figure 1/1L/Survival.xlsx
- Figure 1/1M/
- Figure 1/1M/.DS_Store
- Figure 1/1M/RT-qPCR.xlsx
- Figure 1/1N/
- Figure 1/1N/.DS_Store
- Figure 1/1N/RT-qPCR.xlsx
- Figure 1/1O/
- Figure 1/1O/.DS_Store
- Figure 1/1O/RT-qPCR.xlsx
- Figure 1/1P/
- Figure 1/1P/.DS_Store
- Figure 1/1P/Bacterial burden assay.xlsx
- Figure 1/1Q/
- Figure 1/1Q/.DS_Store
- Figure 1/1Q/Bacterial burden assay.xlsx
- Figure 4/
- Figure 4/.DS_Store
- Figure 4/4A/
- Figure 4/4A/.DS_Store
- Figure 4/4A/Western blot.jpg
- Figure 4/4B/
- Figure 4/4B/.DS_Store
- Figure 4/4B/LC-MS_MS data.xlsx
- Figure 4/4E/
- Figure 4/4E/.DS_Store
- Figure 4/4E/Western blot.jpg
- Figure 4/4F/
- Figure 4/4F/.DS_Store
- Figure 4/4F/Protein level.xlsx
- Figure 4/4G/
- Figure 4/4G/.DS_Store
- Figure 4/4G/Translational efficiency assay.xlsx
- Figure 4/4H/
- Figure 4/4H/.DS_Store
- Figure 4/4H/Translation.xlsx
- Figure 5/
- Figure 5/.DS_Store
- Figure 5/5A/
- Figure 5/5A/.DS_Store
- Figure 5/5A/Western blot.jpg
- Figure 5/5B/
- Figure 5/5B/.DS_Store
- Figure 5/5B/Western blot.jpg
- Figure 5/5C/
- Figure 5/5C/.DS_Store
- Figure 5/5C/Dub assay.xlsx
- Figure 5/5D/
- Figure 5/5D/.DS_Store
- Figure 5/5D/Western blot.jpg
- Figure 5/5E/
- Figure 5/5E/.DS_Store
- Figure 5/5E/Protein level.xlsx
- Figure 5/5F/
- Figure 5/5F/.DS_Store
- Figure 5/5F/Western blot.jpg
- Figure 5/5G/
- Figure 5/5G/.DS_Store
- Figure 5/5G/Protein level.xlsx
- Figure 5/5H/
- Figure 5/5H/.DS_Store
- Figure 5/5H/Western blot.jpg
- Figure 5/5I/
- Figure 5/5I/.DS_Store
- Figure 5/5I/Protein level.xlsx
- Figure 5/5J/
- Figure 5/5J/.DS_Store
- Figure 5/5J/Western blot.jpg
- Figure 5/5K/
- Figure 5/5K/.DS_Store
- Figure 5/5K/Protein level.xlsx
- Figure 5/5L/
- Figure 5/5L/.DS_Store
- Figure 5/5L/Western blot.jpg
- Figure 5/5M/
- Figure 5/5M/.DS_Store
- Figure 5/5M/Protein level.xlsx
- Figure 2/
- Figure 2/.DS_Store
- Figure 2/2B/
- Figure 2/2B/.DS_Store
- Figure 2/2B/Luciferase assay.xlsx
- Figure 2/2B/Western blot.jpg
- Figure 2/2C/
- Figure 2/2C/.DS_Store
- Figure 2/2C/RT-qPCR.xlsx
- Figure 2/2D/
- Figure 2/2D/.DS_Store
- Figure 2/2D/RT-qPCR.xlsx
- Figure 2/2E/
- Figure 2/2E/.DS_Store
- Figure 2/2E/RT-qPCR.xlsx
- Figure 2/2F/
- Figure 2/2F/.DS_Store
- Figure 2/2F/Luciferase assay.xlsx
- Figure 2/2F/Western blot.jpg
- Figure 2/2G/
- Figure 2/2G/.DS_Store
- Figure 2/2G/RT-PCR.xlsx
- Figure 2/2H/
- Figure 2/2H/.DS_Store
- Figure 2/2H/RT-PCR.xlsx
- Figure 2/2I/
- Figure 2/2I/.DS_Store
- Figure 2/2I/RT-PCR.xlsx
- Figure 2/2J/
- Figure 2/2J/.DS_Store
- Figure 2/2J/Survival.xlsx
- Figure 2/2K/
- Figure 2/2K/.DS_Store
- Figure 2/2K/Survival.xlsx
- Figure 2/2L/
- Figure 2/2L/.DS_Store
- Figure 2/2L/Survival.xlsx
- Figure 2/2M/
- Figure 2/2M/.DS_Store
- Figure 2/2M/RT-qPCR.xlsx
- Figure 2/2N/
- Figure 2/2N/.DS_Store
- Figure 2/2N/RT-qPCR.xlsx
- Figure 2/2O/
- Figure 2/2O/.DS_Store
- Figure 2/2O/RT-qPCR.xlsx
- Figure 2/2P/
- Figure 2/2P/.DS_Store
- Figure 2/2P/Bacterial burden assay.xlsx
- Figure 2/2Q/
- Figure 2/2Q/.DS_Store
- Figure 2/2Q/Bacterial burden assay.xlsx
- Figure 3/
- Figure 3/.DS_Store
- Figure 3/3A/
- Figure 3/3A/.DS_Store
- Figure 3/3A/Survival.xlsx
- Figure 3/3B/
- Figure 3/3B/.DS_Store
- Figure 3/3B/Survival.xlsx
- Figure 3/3C/
- Figure 3/3C/.DS_Store
- Figure 3/3C/Survival.xlsx
- Figure 3/3D/
- Figure 3/3D/.DS_Store
- Figure 3/3D/RT-qPCR.xlsx
- Figure 3/3E/
- Figure 3/3E/.DS_Store
- Figure 3/3E/RT-qPCR.xlsx
- Figure 3/3F/
- Figure 3/3F/.DS_Store
- Figure 3/3F/RT-qPCR.xlsx
- Figure 3/3G/
- Figure 3/3G/.DS_Store
- Figure 3/3G/Bacterial burden assay.xlsx
- Figure 3/3H/
- Figure 3/3H/Bacterial burden assay.xlsx
- Figure 6/
- Figure 6/.DS_Store
- Figure 6/6A/
- Figure 6/6A/.DS_Store
- Figure 6/6A/Western blot.jpg
- Figure 6/6B/
- Figure 6/6B/.DS_Store
- Figure 6/6B/Protein level.xlsx
- Figure 6/6C/
- Figure 6/6C/.DS_Store
- Figure 6/6C/Western blot.jpg
- Figure 6/6D/
- Figure 6/6D/.DS_Store
- Figure 6/6D/Protein level.xlsx
- Figure 6/6E/
- Figure 6/6E/.DS_Store
- Figure 6/6E/Western blot.jpg
- Figure 6/6F/
- Figure 6/6F/.DS_Store
- Figure 6/6F/Protein level.xlsx
- Figure 6/6G/
- Figure 6/6G/.DS_Store
- Figure 6/6G/Western blot.jpg
- Figure 6/6H/
- Figure 6/6H/.DS_Store
- Figure 6/6H/Protein level.xlsx
- Figure 6/6I/
- Figure 6/6I/.DS_Store
- Figure 6/6I/RT-qPCR.xlsx
- Figure 6/6J/
- Figure 6/6J/.DS_Store
- Figure 6/6J/RT-qPCR.xlsx
- Figure 6/6K/
- Figure 6/6K/.DS_Store
- Figure 6/6K/RT-qPCR.xlsx
- Figure 6/6L/
- Figure 6/6L/.DS_Store
- Figure 6/6L/Survival.xlsx
- Figure 6/6M/
- Figure 6/6M/.DS_Store
- Figure 6/6M/Survival.xlsx
- Figure 6/6N/
- Figure 6/6N/.DS_Store
- Figure 6/6N/Survival.xlsx
- Figure 6/6O/
- Figure 6/6O/.DS_Store
- Figure 6/6O/Bacterial burden assay.xlsx
- Figure 6/6P/
- Figure 6/6P/.DS_Store
- Figure 6/6P/Bacterial burden assay.xlsx
