# Supplementary material for: Drosophila eIF3f1 mediates host immune defense by targeting dTak1
Source: EMBO Rep. 2024 Jan 26;25(3):26. doi: 10.1038/s44319-024-00067-z (PMC10933477; doi:10.1038/s44319-024-00067-z)
Supplement: Supplementary file 1 — Source Data Fig. 1 [file 44319_2024_67_MOESM1_ESM.zip › Figure 1/1A/Luciferase assay.xlsx]

## Sheet: Att-Luc
	dsRNA				ave	std
Vector	GFP	1	1	1	1	0
Flag-IMD	GFP	48.2653	34.3832	43.6552	42.1012	7.07034
	Rel	1.28979	1.7439	3.42879	2.15416	1.12697
	eIF3f1#1	20.9023	15.7462	12.8089	16.4858	4.09705
	eIF3f1#2	16.4626	14.0617	12.81	14.4448	1.85622
	eIF3f1#3	22.252	12.6309	16.8722	17.2517	4.82178
