# Supplementary material for: Drosophila eIF3f1 mediates host immune defense by targeting dTak1
Source: EMBO Rep. 2024 Jan 26;25(3):26. doi: 10.1038/s44319-024-00067-z (PMC10933477; doi:10.1038/s44319-024-00067-z)
Supplement: Supplementary file 1 — Source Data Fig. 1 [file 44319_2024_67_MOESM1_ESM.zip › Figure 1/1B/RT-qPCR.xlsx]

## Sheet: AttA
	dsRNA							ave	std
Vector	GFP	1	1	1	1	1	1	1	0
Flag-IMD	GFP	9.92306	10.3946	9.83273	9.59493	10.5744	11.9463	10.3777	0.850393
	Rel	1.51293	1.32771	1.03994	1.68183	1.41085	1.0047	1.32966	0.265986
	eIF3f1#1	6.64474	5.52015	4.29917	9.88667	4.87358	8.51806	6.62373	2.18725
	eIF3f1#2	6.72357	8.8082	5.5603	6.64403	4.04529	5.17139	6.1588	1.63547
	eIF3f1#3	7.50951	6.78741	7.28662	7.53902	9.3118	7.41827	7.64211	0.862908
