# Supplementary material for: Drosophila eIF3f1 mediates host immune defense by targeting dTak1
Source: EMBO Rep. 2024 Jan 26;25(3):26. doi: 10.1038/s44319-024-00067-z (PMC10933477; doi:10.1038/s44319-024-00067-z)
Supplement: Supplementary file 1 — Source Data Fig. 1 [file 44319_2024_67_MOESM1_ESM.zip › Figure 1/1C/RT-qPCR.xlsx]

## Sheet: Dpt
	dsRNA							ave	std
Vector	GFP	1	1	1	1	1	1	1	0
Flag-IMD	GFP	7.77953	8.59194	8.46039	10.1004	7.13367	6.43684	8.0838	1.27864
	Rel	1.01964	1.41836	1.51073	1.29985	1.18415	2.05109	1.41397	0.356831
	eIF3f1#1	4.46516	3.88823	2.13832	3.655	4.48355	6.26252	4.1488	1.34415
	eIF3f1#2	3.52201	3.8887	4.13584	5.18037	4.8988	5.6259	4.54194	0.817534
	eIF3f1#3	6.04524	6.39282	4.11004	6.5405	6.37853	5.40219	5.81155	0.928227
