# Supplementary material for: Drosophila eIF3f1 mediates host immune defense by targeting dTak1
Source: EMBO Rep. 2024 Jan 26;25(3):26. doi: 10.1038/s44319-024-00067-z (PMC10933477; doi:10.1038/s44319-024-00067-z)
Supplement: Supplementary file 1 — Source Data Fig. 1 [file 44319_2024_67_MOESM1_ESM.zip › Figure 1/1D/RT-qPCR.xlsx]

## Sheet: CecA1
	dsRNA							ave	std
Vector	GFP	1	1	1	1	1	1	1	0
Flag-IMD	GFP	26.9654	24.8296	31.1844	31.1857	25.1135	26.9776	27.7094	2.83834
	Rel	0.794232	1.13181	1.25841	2.41875	1.21484	1.69429	1.41872	0.56843
	eIF3f1#1	15.0224	16.0555	19.3739	21.9219	20.0196	13.0578	17.5752	3.38636
	eIF3f1#2	12.7604	12.4356	18.2766	19.708	16.8057	23.987	17.3289	4.38127
	eIF3f1#3	18.1028	16.3979	27.1904	24.9745	14.6675	11.9345	18.8779	5.9826
