# Supplementary material for: Drosophila eIF3f1 mediates host immune defense by targeting dTak1
Source: EMBO Rep. 2024 Jan 26;25(3):26. doi: 10.1038/s44319-024-00067-z (PMC10933477; doi:10.1038/s44319-024-00067-z)
Supplement: Supplementary file 1 — Source Data Fig. 1 [file 44319_2024_67_MOESM1_ESM.zip › Figure 1/1E/Luciferase assay.xlsx]

## Sheet: Att-Luc
					ave	std
Vector	Vector	1	1	1	1	0
Flag-IMD	Vector	42.8822	38.7581	44.4881	42.0428	2.95579
	Myc-eIF3f1 0.5ug	55.0948	48.4042	53.064	52.1877	3.43032
	Myc-eIF3f1 1ug	67.4236	60.5837	63.1325	63.7133	3.45675
