# Supplementary material for: Drosophila eIF3f1 mediates host immune defense by targeting dTak1
Source: EMBO Rep. 2024 Jan 26;25(3):26. doi: 10.1038/s44319-024-00067-z (PMC10933477; doi:10.1038/s44319-024-00067-z)
Supplement: Supplementary file 1 — Source Data Fig. 1 [file 44319_2024_67_MOESM1_ESM.zip › Figure 1/1F/RT-qPCR.xlsx]

## Sheet: AttA
								ave	std
Vector	Vector	1	1	1	1	1	1	1	0
Flag-IMD	Vector	13.5941	18.3984	14.0329	15.3254	12.62	12.813	14.464	2.15826
	Myc-eIF3f1 0.5ug	28.046	27.5683	34.0346	24.1702	27.5623	29.6689	28.5084	3.24648
	Myc-eIF3f1 1ug	50.1652	32.1227	59.3108	45.1005	47.2988	48.0075	47.0009	8.80478
