# Supplementary material for: Drosophila eIF3f1 mediates host immune defense by targeting dTak1
Source: EMBO Rep. 2024 Jan 26;25(3):26. doi: 10.1038/s44319-024-00067-z (PMC10933477; doi:10.1038/s44319-024-00067-z)
Supplement: Supplementary file 1 — Source Data Fig. 1 [file 44319_2024_67_MOESM1_ESM.zip › Figure 1/1G/RT-qPCR.xlsx]

## Sheet: Dpt
								ave	std
Vector	Vector	1	1	1	1	1	1	1	0
Flag-IMD	Vector	6.40289	8.94668	10.7276	8.82373	6.59281	12.2012	8.94915	2.27113
	Myc-eIF3f1 0.5ug	16.28	15.0421	14.5717	19.851	16.7492	18.1883	16.7804	1.97799
	Myc-eIF3f1 1ug	35.2806	34.1655	39.335	26.4153	30.1147	33.9599	33.2118	4.45032
