# Supplementary material for: Drosophila eIF3f1 mediates host immune defense by targeting dTak1
Source: EMBO Rep. 2024 Jan 26;25(3):26. doi: 10.1038/s44319-024-00067-z (PMC10933477; doi:10.1038/s44319-024-00067-z)
Supplement: Supplementary file 1 — Source Data Fig. 1 [file 44319_2024_67_MOESM1_ESM.zip › Figure 1/1H/RT-qPCR.xlsx]

## Sheet: CecA1
								ave	std
Vector	Vector	1	1	1	1	1	1	1	0
Flag-IMD	Vector	29.7899	36.669	41.4761	35.5354	37.1167	41.0745	36.9436	4.26313
	Myc-eIF3f1 0.5ug	46.7891	48.4879	51.4221	42.7677	54.1182	40.6298	47.3691	5.10207
	Myc-eIF3f1 1ug	71.4741	85.6068	76.854	76.4052	78.149	87.3785	79.3113	6.03273
