# Supplementary material for: Drosophila eIF3f1 mediates host immune defense by targeting dTak1
Source: EMBO Rep. 2024 Jan 26;25(3):26. doi: 10.1038/s44319-024-00067-z (PMC10933477; doi:10.1038/s44319-024-00067-z)
Supplement: Supplementary file 1 — Source Data Fig. 1 [file 44319_2024_67_MOESM1_ESM.zip › Figure 1/1J/Survival.xlsx]

## Sheet: Survival
	PBS injection
	c564ts>+			ave	std
Day0	1	1	1	1	0
Day1	0.977273	1	1	0.992424	0.0131216
Day2	0.965909	1	0.988235	0.984715	0.017316
Day3	0.965909	0.988372	0.988235	0.980839	0.0129297
Day4	0.954545	0.988372	0.976471	0.973129	0.0171591
Day5	0.954545	0.988372	0.976471	0.973129	0.0171591
Day6	0.954545	0.976744	0.964706	0.965332	0.0111126
Day7	0.943182	0.976744	0.964706	0.961544	0.0170031
	PBS injection
	c564ts>eIF3f1 RNAi #1			ave	std
Day0	1	1	1	1	0
Day1	1	1	1	1	0
Day2	1	1	0.97619	0.992063	0.0137464
Day3	1	1	0.97619	0.992063	0.0137464
Day4	0.988095	1	0.97619	0.988095	0.0119048
Day5	0.988095	1	0.97619	0.988095	0.0119048
Day6	0.988095	0.987805	0.97619	0.98403	0.00679095
Day7	0.988095	0.987805	0.964286	0.980062	0.0136634
	PBS injection
	c564ts>eIF3f1 RNAi #2			ave	std
Day0	1	1	1	1	0
Day1	0.977528	1	1	0.992509	0.0129742
Day2	0.977528	0.988636	0.988506	0.98489	0.00637599
Day3	0.977528	0.988636	0.977011	0.981059	0.00656757
Day4	0.966292	0.988636	0.977011	0.977313	0.0111752
Day5	0.966292	0.977273	0.965517	0.969694	0.00657477
Day6	0.966292	0.977273	0.954023	0.965863	0.0116308
Day7	0.955056	0.965909	0.954023	0.958329	0.00658448
