# Supplementary material for: Drosophila eIF3f1 mediates host immune defense by targeting dTak1
Source: EMBO Rep. 2024 Jan 26;25(3):26. doi: 10.1038/s44319-024-00067-z (PMC10933477; doi:10.1038/s44319-024-00067-z)
Supplement: Supplementary file 1 — Source Data Fig. 1 [file 44319_2024_67_MOESM1_ESM.zip › Figure 1/1K/Survival.xlsx]

## Sheet: Survival
	S. marcescens injection
	c564ts>+			ave	std
Day0	1	1	1	1	0
Day1	0.735632	0.797619	0.795699	0.776317	0.0352469
Day2	0.471264	0.642857	0.612903	0.575675	0.0916541
Day3	0.367816	0.488095	0.483871	0.446594	0.0682564
Day4	0.321839	0.404762	0.44086	0.389154	0.0610264
Day5	0.310345	0.369048	0.408602	0.362665	0.0494386
Day6	0.287356	0.333333	0.387097	0.335929	0.0499209
Day7	0.275862	0.321429	0.376344	0.324545	0.0503134
	S. marcescens injection
	c564ts>eIF3f1 RNAi #1			ave	std
Day0	1	1	1	1	0
Day1	0.578313	0.621951	0.625	0.608421	0.026119
Day2	0.204819	0.353659	0.409091	0.322523	0.105635
Day3	0.180723	0.219512	0.318182	0.239472	0.0708699
Day4	0.13253	0.195122	0.25	0.192551	0.0587771
Day5	0.108434	0.158537	0.193182	0.153384	0.0426083
Day6	0.108434	0.158537	0.170455	0.145808	0.0329113
Day7	0.108434	0.146341	0.170455	0.141743	0.031265
	S. marcescens injection
	c564ts>eIF3f1 RNAi #2			ave	std
Day0	1	1	1	1	0
Day1	0.593023	0.597701	0.685393	0.625373	0.0520321
Day2	0.302326	0.413793	0.47191	0.39601	0.0861796
Day3	0.22093	0.287356	0.348315	0.285534	0.0637117
Day4	0.186047	0.195402	0.280899	0.220783	0.052272
Day5	0.162791	0.172414	0.247191	0.194132	0.0462018
Day6	0.151163	0.16092	0.235955	0.182679	0.0463955
Day7	0.139535	0.149425	0.224719	0.171226	0.0465892
