# Supplementary material for: Drosophila eIF3f1 mediates host immune defense by targeting dTak1
Source: EMBO Rep. 2024 Jan 26;25(3):26. doi: 10.1038/s44319-024-00067-z (PMC10933477; doi:10.1038/s44319-024-00067-z)
Supplement: Supplementary file 1 — Source Data Fig. 1 [file 44319_2024_67_MOESM1_ESM.zip › Figure 1/1L/Survival.xlsx]

## Sheet: Survival
	Ecc15 injection
	c564ts>+			ave	std
Day0	1	1	1	1	0
Day1	0.896552	0.880435	0.840909	0.872632	0.0286302
Day2	0.816092	0.771739	0.727273	0.771701	0.0444096
Day3	0.747126	0.673913	0.636364	0.685801	0.0563302
Day4	0.678161	0.608696	0.579545	0.622134	0.0506626
Day5	0.655172	0.565217	0.545455	0.588615	0.0584815
Day6	0.643678	0.543478	0.534091	0.573749	0.060742
Day7	0.632184	0.532609	0.511364	0.558719	0.0645034
	Ecc15 injection
	c564ts>eIF3f1 RNAi #1			ave	std
Day0	1	1	1	1	0
Day1	0.677778	0.72619	0.752941	0.71897	0.0380984
Day2	0.511111	0.583333	0.611765	0.568736	0.0518902
Day3	0.422222	0.488095	0.458824	0.45638	0.0330044
Day4	0.355556	0.452381	0.364706	0.390881	0.0534568
Day5	0.344444	0.428571	0.317647	0.363554	0.0578787
Day6	0.311111	0.428571	0.305882	0.348522	0.0693744
Day7	0.311111	0.416667	0.282353	0.33671	0.0707215
	Ecc15 injection
	c564ts>eIF3f1 RNAi #2			ave	std
Day0	1	1	1	1	0
Day1	0.775281	0.752941	0.701149	0.743124	0.0380283
Day2	0.640449	0.623529	0.563218	0.609066	0.0405963
Day3	0.539326	0.529412	0.436782	0.50184	0.0565596
Day4	0.483146	0.482353	0.367816	0.444438	0.066358
Day5	0.449438	0.458824	0.344828	0.417696	0.0632805
Day6	0.404494	0.435294	0.333333	0.391041	0.0522949
Day7	0.382022	0.423529	0.310345	0.371966	0.0572586
