# Supplementary material for: Drosophila eIF3f1 mediates host immune defense by targeting dTak1
Source: EMBO Rep. 2024 Jan 26;25(3):26. doi: 10.1038/s44319-024-00067-z (PMC10933477; doi:10.1038/s44319-024-00067-z)
Supplement: Supplementary file 1 — Source Data Fig. 1 [file 44319_2024_67_MOESM1_ESM.zip › Figure 1/1M/RT-qPCR.xlsx]

## Sheet: AttA
								ave	std
c564ts>+	PBS injection	1	1	1	1	1	1	1	0
	S. marcescens injection	71.8179	82.535	71.262	88.4351	75.9256	76.8545	77.805	6.61006
	Ecc15 injection	34.6878	32.2533	33.1108	31.0599	37.3817	23.6792	32.0288	4.63897
c564ts>eIF3f1 RNAi #1	PBS injection	0.676651	1.04662	0.404581	0.987486	0.18967	0.410944	0.619325	0.345124
	S. marcescens injection	32.4222	56.7158	19.4627	68.0871	23.1756	25.9379	37.6335	19.9735
	Ecc15 injection	21.9578	22.3097	19.4085	24.4093	15.376	16.5765	20.0063	3.52309
c564ts>eIF3f1 RNAi #2	PBS injection	1.19834	0.410496	2.47167	1.07708	0.328048	0.499873	0.997584	0.807491
	S. marcescens injection	41.8111	49.6568	48.4261	69.4654	50.6598	67.5493	54.5947	11.2276
	Ecc15 injection	20.259	19.2085	24.9573	30.6181	22.3265	13.4196	21.7982	5.78491
