# Supplementary material for: Drosophila eIF3f1 mediates host immune defense by targeting dTak1
Source: EMBO Rep. 2024 Jan 26;25(3):26. doi: 10.1038/s44319-024-00067-z (PMC10933477; doi:10.1038/s44319-024-00067-z)
Supplement: Supplementary file 1 — Source Data Fig. 1 [file 44319_2024_67_MOESM1_ESM.zip › Figure 1/1N/RT-qPCR.xlsx]

## Sheet: Dpt
								ave	std
c564ts>+	PBS injection	1	1	1	1	1	1	1	0
	S. marcescens injection	31.265	47.2781	55.5182	33.8557	40.9127	41.0333	41.6438	8.87157
	Ecc15 injection	17.3623	16.9699	23.3964	17.6473	21.3406	21.0805	19.6328	2.65952
c564ts>eIF3f1 RNAi #1	PBS injection	1.417	0.605804	0.733379	0.741005	0.427986	1.08044	0.834269	0.35674
	S. marcescens injection	15.9329	30.6957	15.985	25.2157	17.041	14.3829	19.8755	6.54948
	Ecc15 injection	8.23346	9.58209	17.628	3.29568	9.59239	10.7817	9.85223	4.62767
c564ts>eIF3f1 RNAi #2	PBS injection	1.08245	0.31673	0.838863	0.716335	0.673196	0.382897	0.668413	0.285658
	S. marcescens injection	22.1077	28.5822	31.5603	28.5696	27.1014	19.5904	26.2519	4.50005
	Ecc15 injection	16.227	9.77052	9.03298	10.8411	13.7301	11.7749	11.8961	2.68191
