# Supplementary material for: Drosophila eIF3f1 mediates host immune defense by targeting dTak1
Source: EMBO Rep. 2024 Jan 26;25(3):26. doi: 10.1038/s44319-024-00067-z (PMC10933477; doi:10.1038/s44319-024-00067-z)
Supplement: Supplementary file 1 — Source Data Fig. 1 [file 44319_2024_67_MOESM1_ESM.zip › Figure 1/1O/RT-qPCR.xlsx]

## Sheet: CecA1
								ave	std
c564ts>+	PBS injection	1	1	1	1	1	1	1	0
	S. marcescens injection	108.262	63.6347	81.2524	88.006	78.188	102.555	86.983	16.4417
	Ecc15 injection	36.1748	32.138	40.2432	35.8281	35.5543	41.8383	36.9628	3.51292
c564ts>eIF3f1 RNAi #1	PBS injection	1.34101	1.11935	0.27774	0.952668	0.120287	0.526775	0.722972	0.488221
	S. marcescens injection	65.0161	30.9606	31.7365	71.3628	51.5359	15.2416	44.3089	21.8819
	Ecc15 injection	17.0744	8.14693	13.4973	8.5674	16.4098	32.9744	16.1117	9.08354
c564ts>eIF3f1 RNAi #2	PBS injection	1.03649	0.241296	0.814662	0.914807	0.451693	0.947665	0.734436	0.31585
	S. marcescens injection	62.8149	49.7611	50.8954	61.2763	40.9805	29.3934	49.1869	12.6036
	Ecc15 injection	31.0715	22.447	19.8986	12.104	20.5293	29.0939	22.5241	6.86554
