# Supplementary material for: Drosophila eIF3f1 mediates host immune defense by targeting dTak1
Source: EMBO Rep. 2024 Jan 26;25(3):26. doi: 10.1038/s44319-024-00067-z (PMC10933477; doi:10.1038/s44319-024-00067-z)
Supplement: Supplementary file 1 — Source Data Fig. 1 [file 44319_2024_67_MOESM1_ESM.zip › Figure 1/1P/Bacterial burden assay.xlsx]

## Sheet: Bacterial burden assay
S. marcescens injection
0h			6h			12h
c564ts>+	c564ts>eIF3f1 RNAi #1	c564ts>eIF3f1 RNAi #2	c564ts>+	c564ts>eIF3f1 RNAi #1	c564ts>eIF3f1 RNAi #2	c564ts>+	c564ts>eIF3f1 RNAi #1	c564ts>eIF3f1 RNAi #2
3.39794	2.95424	3.97772	4.5682	5.45484	4.89763	5.17609	5.99123	6.40824
3.88081	3.51851	3.86332	4.61278	4.98227	5.28103	5.64345	6.35603	6.24055
3.20412	3.44716	3.41497	4.68124	5.24055	5.15229	6.32428	6.58546	6.37658
3.47712	3.87506	3.92428	4.716	5.3075	4.6902	5.11394	5.85733	6.18752
4.21484	3.66276	3.59106	4.86332	4.87506	5.26245	6.25527	6.46687	6.17609
3.6721	4.15836	4.10721	4.85733	4.68124	5.18752	5.59106	6.35218	6.30535
3.43136	3.91381	2.8451	4.72428	5.24055	4.82607	5.20412	6.60853	6.15229
3.62325	3.6721	3.98227	4.64345	5.36736	5.07918	5.93952	6.26245	6.15836
3.61278	3.27875	3.25527	4.49136	5.48287	4.99564	5.77815	5.59106	6.33041
3.27875	3.85733	3.6902	4.88649	5.43775	5.21484	5.88081	6.48714	6.72181
4.08279	3.81954	3.17609	4.90309	4.92942	5.19866	6.30103	6.27646	6.3927
2.95424	3.91908	3.34242	4.65321	4.95904	5.26717	5.94939	6.52892	6.04922
3.57978	3.61278	3	5.29226	5.24055	5.05308	4.95424	5.85126	6.29003
3.95904	3.43136	3.32222	4.14613	5.39094	5.17609	6.2014	6.46835	6.57978
3.32222	3.54407	3.63347	3.8451	5.46687	4.86923	5.47712	6.71012	6.38739
3.14613	3.49136	3.59106	5.1038	5.31175	4.5563	5.88081	6.42975	6.20683
3.36173	3.38021	4.03743	4.99564	4.86923	5.53275	5.51851	5.92428	5.87506
3.64345	3.93952	3.74036	4.97313	5.22789	5.18752	6.13672	6.39445	6.61805
3.716	3.79239	4.04922	4.96379	4.90849	4.85126	5.97313	6.54531	5.96848
3.88081	3.6902	3.11394	5.22531	5.43616	4.60206	5.43136	6.26717	5.60206
3.88649	3.23045	3.69897	5.15229	5.33646	4.9345	6.07188	6.53656	6.2014
3.58694	3.62805	3.58841	4.7761	5.19747	5.03883	5.75249	6.30909	6.24896	ave
0.323969	0.285813	0.373644	0.342379	0.243819	0.247599	0.414569	0.297822	0.251975	std
