# Supplementary material for: Drosophila eIF3f1 mediates host immune defense by targeting dTak1
Source: EMBO Rep. 2024 Jan 26;25(3):26. doi: 10.1038/s44319-024-00067-z (PMC10933477; doi:10.1038/s44319-024-00067-z)
Supplement: Supplementary file 1 — Source Data Fig. 1 [file 44319_2024_67_MOESM1_ESM.zip › Figure 1/1Q/Bacterial burden assay.xlsx]

## Sheet: Bacterial burden assay
Ecc15 injection
0h			6h			12h
c564ts>+	c564ts>eIF3f1 RNAi #1	c564ts>eIF3f1 RNAi #2	c564ts>+	c564ts>eIF3f1 RNAi #1	c564ts>eIF3f1 RNAi #2	c564ts>+	c564ts>eIF3f1 RNAi #1	c564ts>eIF3f1 RNAi #2
3.11394	3.44716	3.57978	4.69897	5.16137	5.26482	4.8451	6.24304	6.65801
3.39794	3.11394	3.14613	4.57978	4.99123	5.18752	6.02119	6.3075	6.28103
3.70757	3.69897	3.44716	5.25285	5.32838	5.13033	5.25527	5.9345	6.42813
3.38021	2.90309	3.4624	5.23553	4.86923	5.32428	6.42975	5.6721	5.53148
3.83885	3.63347	3.62325	4.94939	4.54407	4.87506	6.32222	6.50106	6.48287
3.65321	3.85733	3.39794	4.86923	5.44248	5.26007	5.85126	6.42488	6.33846
2.69897	3.65321	3.44716	5.05308	5.26717	4.32222	6.26717	5.97313	6.1959
3.716	3.44716	2.95424	4.95424	4.79934	4.51851	5.81291	6.25042	6.39445
3.83885	3.38021	3.66276	4.23045	4.53148	4.94939	6.17898	6.25768	6.11727
3.5563	3.59106	3.07918	4.94448	4.97772	4.73239	6.4014	6.31175	6.2878
3.9345	3.76343	3.76343	5.17898	5.23553	4.82607	6.29226	6.24551	6.50786
3.17609	2.8451	3.49136	4.61278	5.22011	4.85126	5.88081	6.52375	6.32838
3.20412	3.5563	3.14613	3.95424	4.91908	5.04922	6.21748	6.26717	6.20412
3.88081	3.32222	3.51851	4.39794	5.31175	4.64345	5.61278	6.36361	6.44091
3.53148	3.59106	3.49136	4.51851	5.2833	5.14301	4.90309	6.48714	5.5682
3.17609	2.95424	3.39794	4.53148	5.50106	5.3962	5.89209	6.35793	5.98227
3.49136	3.17609	3.5563	5.10721	5.26482	5.24797	5.96848	6.15534	6.2014
2.77815	3.34242	3.34242	4.91381	4.87506	5.07918	5.38021	5.97772	6.12385
3.6721	3.36173	3.61278	4.99123	5.17319	4.41497	5.92428	6.37658	6.35793
2.8451	3.68124	3.6902	4.20412	4.85126	5.11727	6.20683	6.67761	6.41497
3.32222	3.70757	3.11394	4.5682	4.73239	5.04532	5.85126	6.45484	6.43775
3.42447	3.42986	3.42497	4.74983	5.06095	4.97041	5.88166	6.27444	6.25157	ave
0.366409	0.29179	0.221232	0.361974	0.278998	0.30355	0.45675	0.232211	0.279319	std
