# Supplementary material for: Drosophila eIF3f1 mediates host immune defense by targeting dTak1
Source: EMBO Rep. 2024 Jan 26;25(3):26. doi: 10.1038/s44319-024-00067-z (PMC10933477; doi:10.1038/s44319-024-00067-z)
Supplement: Supplementary file 1 — Source Data Fig. 1 [file 44319_2024_67_MOESM1_ESM.zip › Figure 4/4B/LC-MS_MS data.xlsx]

## Sheet: Proteins
Protein FDR Confidence: Combined	Master	Accession	Description	Coverage [%]	# Peptides	# PSMs	# Unique Peptides	# Protein Groups	# AAs	MW [kDa]	calc. pI	Score Sequest HT: Sequest HT	# Peptides (by Search Engine): Sequest HT	# Razor Peptides	Abundance Ratio: eIF3f1/Control	Abundances (Grouped): eIF3f1	Abundances (Grouped): Control
High	Master Protein	Q7JXC6	LD27256p OS=Drosophila melanogaster OX=7227 GN=Dmel\CG8237 PE=2 SV=1	7	2	2	2	1	325	36.6	5.35	5.35	2	0	40.062	195.1	4.9
High	Master Protein	Q7JRC0	GEO09647p1 OS=Drosophila melanogaster OX=7227 GN=BcDNA:RH17411 PE=1 SV=1	15	2	3	2	1	96	9.9	9.31	8.46	2	0	32.961	191.9	8.1
High	Master Protein	M9PCL4	Selenoprotein T, isoform B OS=Drosophila melanogaster OX=7227 GN=SelT PE=4 SV=1	23	4	9	4	1	198	22.3	5.94	35.65	4	0	17.606	187.3	12.7
High	Master Protein	Q9VQ34	GH17801p OS=Drosophila melanogaster OX=7227 GN=Dmel\CG17660 PE=1 SV=3	15	5	7	5	1	536	60.1	5.99	17.24	5	0	14.405	177.1	22.9
High	Master Protein	Q9W5C2	Translocating chain-associated membrane protein OS=Drosophila melanogaster OX=7227 GN=TRAM PE=1 SV=1	5	2	2	2	1	368	41.8	9.57	7.07	2	0	13.777	186.5	13.5
High	Master Protein	Q9V3Q6	Mitogen-activated protein kinase kinase kinase 7 OS=Drosophila melanogaster OX=7227 GN=Tak1 PE=2 SV=1	3	3	8	3	1	678	75.6	5.39	0	3	0	13.611	186.3	13.7
High	Master Protein	Q9XZ53	dolichyl-diphosphooligosaccharide--protein glycotransferase OS=Drosophila melanogaster OX=7227 GN=Stt3B PE=1 SV=1	13	10	13	9	1	774	87.6	9	39.62	10	1	11.426	192	8
High	Master Protein	M9PFS0	non-specific serine/threonine protein kinase OS=Drosophila melanogaster OX=7227 GN=mTor PE=1 SV=1	1	2	4	2	1	2471	281	6.92	9.43	2	0	10.888	183.2	16.8
High	Master Protein	Q9V668	Protein transport protein Sec61 gamma-1 subunit OS=Drosophila melanogaster OX=7227 GN=SEC61G1 PE=3 SV=1	21	2	2	2	1	68	7.6	10.21	4.35	2	0	10.71	185.6	14.4
High	Master Protein	Q9W1F7	IP15825p OS=Drosophila melanogaster OX=7227 GN=Stoml2 PE=1 SV=2	31	10	14	10	1	366	40.5	8.84	35.99	10	0	10.6	155.9	44.1
High	Master Protein	A0A0S0WGQ9	Piezo-type mechanosensitive ion channel component OS=Drosophila melanogaster OX=7227 GN=Piezo PE=1 SV=1	2	5	9	5	1	2973	335.1	7.81	19.71	5	0	10.459	190.5	9.5
High	Master Protein	C0HL66	Histone H3.3A OS=Drosophila melanogaster OX=7227 GN=His3.3A PE=1 SV=1	50	6	15	1	1	136	15.3	11.27	44.8	6	5	10.436	182.8	17.2
High	Master Protein	Q9VKY3	ATP-dependent Clp protease proteolytic subunit OS=Drosophila melanogaster OX=7227 GN=ClpP PE=1 SV=1	12	1	3	1	1	253	27.6	7.8	13.12	1	0	10.377	182.4	17.6
High	Master Protein	P84040	Histone H4 OS=Drosophila melanogaster OX=7227 GN=His4 PE=1 SV=2	61	14	45	14	1	103	11.4	11.36	141.46	14	0	9.847	187.7	12.3
High	Master Protein	Q7KSC4	Mitochondrial pyruvate carrier 1 OS=Drosophila melanogaster OX=7227 GN=Mpc1 PE=3 SV=1	8	1	1	1	1	107	12.3	9.92	0	1	0	9.76	181.4	18.6
High	Master Protein	Q9VU65	POC1 centriolar protein homolog OS=Drosophila melanogaster OX=7227 GN=Poc1 PE=2 SV=1	8	2	2	2	1	391	42.8	8.44	4.65	2	0	9.673	181.3	18.7
High	Master Protein	Q7KB18	Epoxide hydrolase OS=Drosophila melanogaster OX=7227 GN=Jheh2 PE=1 SV=1	51	16	46	15	1	463	52	7.68	149.97	16	0	8.599	184	16
High	Master Protein	Q9VZ34	RH72958p OS=Drosophila melanogaster OX=7227 GN=Dmel\CG2076 PE=1 SV=1	10	2	3	2	1	341	35.8	9.96	10.52	2	0	7.971	184.6	15.4
High	Master Protein	Q9VLM5	Dolichyl-diphosphooligosaccharide--protein glycosyltransferase subunit DAD1 OS=Drosophila melanogaster OX=7227 GN=Dad1 PE=1 SV=1	19	2	2	2	1	112	12.5	8.18	5.16	2	0	7.793	176.9	23.1
High	Master Protein	A0A0B4KG81	Uncharacterized protein, isoform B OS=Drosophila melanogaster OX=7227 GN=Dmel\CG15099 PE=3 SV=1	4	9	11	9	1	2683	300.1	6.64	22.34	9	0	7.498	168.2	31.8
High	Master Protein	Q9VA00	Protein zwilch OS=Drosophila melanogaster OX=7227 GN=Zwilch PE=1 SV=1	4	1	1	1	1	641	72.4	6.65	2.25	1	0	6.584	173.6	26.4
High	Master Protein	Q9VQZ0	Protein YIPF OS=Drosophila melanogaster OX=7227 GN=Dmel\CG3652 PE=1 SV=2	12	1	1	1	1	224	24.9	6.76	2.06	1	0	6.422	173.1	26.9
Medium	Master Protein	Q6IGW6	GEO13367p1 OS=Drosophila melanogaster OX=7227 GN=Dmel\CG34200 PE=2 SV=1	17	1	1	1	1	52	5.9	9.42	0	1	0	6.325	172.7	27.3
Low	Master Protein	Q9VGG4	Uncharacterized protein OS=Drosophila melanogaster OX=7227 GN=gi7299531 PE=4 SV=1	3	1	1	1	1	641	75	9.06	0	1	0	6.282	172.5	27.5
Low	Master Protein	A0A6M3Q719	Seminal fluid protein OS=Drosophila melanogaster OX=7227 GN=Dmel\CG46412 PE=4 SV=1	8	1	1	1	1	72	8.3	8.05	0	1	0	6.278	172.5	27.5
High	Master Protein	Q9W376	Neuferricin homolog OS=Drosophila melanogaster OX=7227 GN=CG12056 PE=2 SV=1	34	5	6	5	1	287	32.6	5.58	8.95	5	0	6.234	172.4	27.6
High	Master Protein	Q9W0G4	hydroxymethylbilane synthase OS=Drosophila melanogaster OX=7227 GN=Hmbs PE=1 SV=1	10	4	4	4	1	652	68.9	6.89	12.04	4	0	6.127	150	50
High	Master Protein	A0A0B4LHE7	V-type proton ATPase subunit G OS=Drosophila melanogaster OX=7227 GN=Vha13 PE=3 SV=1	32	3	9	3	1	117	13.6	9.58	39.11	3	0	5.973	171.7	28.3
High	Master Protein	Q0E8E8	Phosphate carrier protein, mitochondrial OS=Drosophila melanogaster OX=7227 GN=Mpcp2 PE=1 SV=1	56	24	69	24	1	356	38.8	8.88	184.6	24	0	5.829	151.8	48.2
High	Master Protein	Q9VHQ5	RE12402p OS=Drosophila melanogaster OX=7227 GN=Dmel\CG11737 PE=2 SV=1	2	1	1	1	1	455	50.9	9.73	1.68	1	0	5.717	170.2	29.8
Low	Master Protein	A8DYP7	Cyclic GMP-AMP synthase-like receptor 2 OS=Drosophila melanogaster OX=7227 GN=cGlr2 PE=1 SV=2	1	1	1	1	1	459	53.8	9.11	0	1	0	5.657	170	30
High	Master Protein	B7Z031	Protein peste OS=Drosophila melanogaster OX=7227 GN=pes PE=2 SV=1	3	1	1	1	1	555	62.2	7.24	2.28	1	0	5.615	169.8	30.2
High	Master Protein	Q8STG9	DSec61alpha OS=Drosophila melanogaster OX=7227 GN=Sec61alpha PE=1 SV=1	19	10	41	10	1	476	52.2	8.24	146.4	10	0	5.389	168	32
High	Master Protein	Q9VND7	RNA-binding protein 42 OS=Drosophila melanogaster OX=7227 GN=Dmel\CG2931 PE=1 SV=1	8	2	2	2	1	302	33.6	10.2	4.86	2	0	5.371	168.6	31.4
High	Master Protein	Q9VHB6	Metaxin-1 homolog OS=Drosophila melanogaster OX=7227 GN=CG9393 PE=1 SV=1	8	2	2	2	1	327	37.2	7.44	4.93	2	0	5.166	167.6	32.4
High	Master Protein	Q9VPQ7	SD07518p OS=Drosophila melanogaster OX=7227 GN=Spp PE=1 SV=1	10	5	8	5	1	389	43.2	9.33	16.64	5	0	5.156	174.4	25.6
High	Master Protein	A8Y535	Cytochrome b-c1 complex subunit 6 OS=Drosophila melanogaster OX=7227 GN=UQCR-11 PE=1 SV=2	34	2	8	2	1	85	9.9	5.21	38.69	2	0	5.099	165.7	34.3
High	Master Protein	Q9VS47	LD39967p OS=Drosophila melanogaster OX=7227 GN=mrva PE=2 SV=1	9	3	5	3	1	478	53.3	6.39	12.12	3	0	4.944	157.8	42.2
High	Master Protein	Q9V3D9	Signal recognition particle 54 kDa protein OS=Drosophila melanogaster OX=7227 GN=Srp54k PE=1 SV=1	22	6	9	6	1	508	55.8	8.7	16.94	6	0	4.873	154.4	45.6
High	Master Protein	Q9VVW3	Sideroflexin-2 OS=Drosophila melanogaster OX=7227 GN=Sfxn2 PE=2 SV=2	16	3	3	3	1	327	36.5	9.11	8.64	3	0	4.841	166.2	33.8
Medium	Master Protein	Q9VZM5	GPI mannosyltransferase 3 OS=Drosophila melanogaster OX=7227 GN=PIG-B PE=2 SV=2	2	1	2	1	1	561	65	7.9	4.26	1	0	4.67	164.7	35.3
High	Master Protein	Q9VQX6	LP05054p OS=Drosophila melanogaster OX=7227 GN=Dmel\CG3702 PE=1 SV=2	14	7	15	7	1	641	73.6	7.14	38.55	7	0	4.601	145.5	54.5
High	Master Protein	Q9VXZ0	NADH dehydrogenase [ubiquinone] 1 beta subcomplex subunit 7 OS=Drosophila melanogaster OX=7227 GN=ND-B18 PE=1 SV=1	13	2	5	2	1	117	13.9	7.81	6.81	2	0	4.564	145.8	54.2
High	Master Protein	Q9VQ29	Cytochrome b-c1 complex subunit Rieske, mitochondrial OS=Drosophila melanogaster OX=7227 GN=RFeSP PE=1 SV=3	31	5	16	5	1	230	24.9	8.68	51.25	5	0	4.562	165.7	34.3
High	Master Protein	Q7JZB4	Mannose-1-phosphate guanyltransferase beta OS=Drosophila melanogaster OX=7227 GN=CG1129 PE=1 SV=1	11	2	5	2	1	369	40.4	6.33	17.5	2	0	4.425	151.1	48.9
High	Master Protein	Q95RF6	LD34461p OS=Drosophila melanogaster OX=7227 GN=Tom20 PE=1 SV=1	43	4	11	4	1	171	18.8	7.24	31.07	4	0	4.405	170.5	29.5
High	Master Protein	Q9VP06	GDP-Man:Man(3)GlcNAc(2)-PP-Dol alpha-1,2-mannosyltransferase OS=Drosophila melanogaster OX=7227 GN=Alg11 PE=1 SV=2	15	5	6	5	1	475	54.5	7.94	17.92	5	0	4.32	178.1	21.9
High	Master Protein	Q8T481	AT11343p OS=Drosophila melanogaster OX=7227 GN=Wrb PE=1 SV=1	19	5	8	5	1	178	19.8	9.85	22.78	5	0	4.318	173.6	26.4
High	Master Protein	Q9VKZ7	Nicalin OS=Drosophila melanogaster OX=7227 GN=Q9VKZ7_DROME PE=1 SV=2	36	16	26	16	1	561	63.1	6.93	66.55	16	0	4.274	149.5	50.5
High	Master Protein	A0A0S0X8K7	Mitochondrial import inner membrane translocase subunit TIM50 OS=Drosophila melanogaster OX=7227 GN=ttm50 PE=3 SV=1	21	7	15	7	1	428	49.6	7.44	34.82	7	0	4.24	148.4	51.6
High	Master Protein	Q9VN50	Eukaryotic translation initiation factor 3 subunit F-1 OS=Drosophila melanogaster OX=7227 GN=eIF3f1 PE=2 SV=1	31	5	13	5	1	280	31.1	6.52	42.14	5	0	4.23	156.9	43.1
High	Master Protein	X2J4W8	Kruppel homolog 2, isoform C OS=Drosophila melanogaster OX=7227 GN=Kr-h2 PE=1 SV=1	17	4	7	4	1	276	31.2	9.77	17.68	4	0	4.23	146.4	53.6
High	Master Protein	A0A0B4LGV1	ER membrane protein complex subunit 1 OS=Drosophila melanogaster OX=7227 GN=EMC1 PE=1 SV=1	42	27	60	27	1	908	100	8.25	177.47	27	0	4.199	157.2	42.8
High	Master Protein	Q9VAL0	Signal peptidase complex subunit 1 OS=Drosophila melanogaster OX=7227 GN=Spase12 PE=1 SV=2	26	2	4	2	1	98	11.1	9.7	7.43	2	0	4.128	161	39
High	Master Protein	Q8SWR8	Ataxin-2 homolog OS=Drosophila melanogaster OX=7227 GN=Atx2 PE=1 SV=1	2	2	3	2	1	1084	117.5	8.91	7.25	2	0	4.111	160.9	39.1
High	Master Protein	Q7K110	Dolichyl-diphosphooligosaccharide--protein glycosyltransferase subunit 2 OS=Drosophila melanogaster OX=7227 GN=OstDelta PE=1 SV=1	60	30	101	30	1	634	69.2	9.17	337.57	30	0	4.066	164.1	35.9
High	Master Protein	P00408	Cytochrome c oxidase subunit 2 OS=Drosophila melanogaster OX=7227 GN=mt:CoII PE=3 SV=1	23	5	12	5	1	228	26.2	5.1	43.34	5	0	4.063	159.1	40.9
High	Master Protein	A1Z843	Nodal modulator 3 OS=Drosophila melanogaster OX=7227 GN=Dmel\CG1371 PE=1 SV=1	53	49	106	49	1	1199	130.8	7.23	309.44	49	0	4.045	159.1	40.9
High	Master Protein	Q7JRC3	Epoxide hydrolase OS=Drosophila melanogaster OX=7227 GN=Jheh1 PE=2 SV=1	45	22	48	21	1	474	54.7	8.43	145.4	22	1	3.97	150	50
High	Master Protein	Q7JZE1	Peroxin 11 OS=Drosophila melanogaster OX=7227 GN=Pex11ab PE=1 SV=1	24	5	10	5	1	241	27.1	9.66	30.2	5	0	3.948	161.3	38.7
High	Master Protein	Q9VHN4	GH14121p OS=Drosophila melanogaster OX=7227 GN=Dmel\CG8043 PE=1 SV=1	8	2	3	2	1	348	39.5	8.68	6.63	2	0	3.936	137.9	62.1
High	Master Protein	Q9W464	Glycosylphosphatidylinositol anchor attachment 1 OS=Drosophila melanogaster OX=7227 GN=GAA1 PE=1 SV=1	22	11	19	11	1	674	75.3	7.14	45.22	11	0	3.933	143.6	56.4
High	Master Protein	P84051	Histone H2A OS=Drosophila melanogaster OX=7227 GN=His2A PE=1 SV=2	37	6	24	4	1	124	13.4	10.73	98.7	6	2	3.93	143.9	56.1
High	Master Protein	Q9W4K0	CHOp24, isoform A OS=Drosophila melanogaster OX=7227 GN=CHOp24 PE=1 SV=1	44	12	26	12	1	208	23.2	5.76	79.89	12	0	3.921	155.8	44.2
High	Master Protein	Q8T4C9	AT03632p OS=Drosophila melanogaster OX=7227 GN=Dmel\CG6310 PE=1 SV=1	45	7	11	7	1	193	22.4	9.31	28.41	7	0	3.916	158.4	41.6
High	Master Protein	Q8MRW1	SD19278p OS=Drosophila melanogaster OX=7227 GN=Tim23 PE=1 SV=1	33	5	11	5	1	206	22.1	9	26.2	5	0	3.913	146.7	53.3
High	Master Protein	Q8SWX6	GH08893p OS=Drosophila melanogaster OX=7227 GN=Dmel\CG11790 PE=1 SV=1	49	10	21	10	1	302	33.4	6.24	74.29	10	0	3.895	144	56
High	Master Protein	A0A0B4K7Y4	Bb in a boxcar, isoform C OS=Drosophila melanogaster OX=7227 GN=bbc PE=1 SV=1	8	3	7	3	1	417	46.3	8.03	20.34	3	0	3.881	154.5	45.5
High	Master Protein	Q7K172	CAAX prenyl protease OS=Drosophila melanogaster OX=7227 GN=ste24a PE=1 SV=1	18	6	18	6	1	451	51.6	8.16	49.16	6	0	3.848	173.5	26.5
High	Master Protein	Q59DP9	Calcium-transporting ATPase OS=Drosophila melanogaster OX=7227 GN=PMCA PE=1 SV=3	33	33	80	1	1	1255	138.6	7.53	247.65	33	28	3.844	149.8	50.2
High	Master Protein	Q9VIK1	Transmembrane 9 superfamily member OS=Drosophila melanogaster OX=7227 GN=TM9SF2 PE=1 SV=1	15	5	10	5	1	659	74.6	7.77	26.48	5	0	3.844	169.3	30.7
High	Master Protein	Q7KSQ0	LD46175p OS=Drosophila melanogaster OX=7227 GN=sea PE=1 SV=1	52	17	25	17	1	317	34.1	9.42	57.46	17	0	3.763	153.7	46.3
High	Master Protein	M9PHL7	Flotillin 2, isoform J OS=Drosophila melanogaster OX=7227 GN=Flo2 PE=1 SV=1	36	11	18	11	1	448	49.5	5.97	45.29	11	0	3.714	165	35
High	Master Protein	P83097	Putative inactive tyrosine-protein kinase Wsck OS=Drosophila melanogaster OX=7227 GN=Wsck PE=2 SV=2	5	4	4	4	1	791	88.5	6.46	9.12	4	0	3.662	103.9	96.1
High	Master Protein	Q24319	Dolichyl-diphosphooligosaccharide--protein glycosyltransferase 48 kDa subunit OS=Drosophila melanogaster OX=7227 GN=Ost48 PE=2 SV=2	60	20	69	20	1	449	50	5.59	224.28	20	0	3.534	151.3	48.7
High	Master Protein	Q9VPR1	GH02075p OS=Drosophila melanogaster OX=7227 GN=Tspo PE=1 SV=1	34	5	13	5	1	185	20.1	9.45	37.71	5	0	3.503	143.6	56.4
High	Master Protein	P22700	Calcium-transporting ATPase sarcoplasmic/endoplasmic reticulum type OS=Drosophila melanogaster OX=7227 GN=SERCA PE=1 SV=2	48	52	162	52	1	1020	111.6	5.41	517.32	52	0	3.495	148.4	51.6
High	Master Protein	Q26365	ADP,ATP carrier protein OS=Drosophila melanogaster OX=7227 GN=sesB PE=2 SV=4	76	36	126	36	1	312	34.2	9.8	350.73	36	0	3.488	158.8	41.2
High	Master Protein	Q9VRL0	Cytochrome c1, isoform A OS=Drosophila melanogaster OX=7227 GN=Cyt-c1 PE=1 SV=1	40	15	51	15	1	307	33.7	8.53	167.87	15	0	3.483	147.7	52.3
High	Master Protein	Q9VH65	FI11941p OS=Drosophila melanogaster OX=7227 GN=Dmel\CG12945 PE=2 SV=2	8	3	3	3	1	449	50.6	5.86	6.65	3	0	3.476	177.4	22.6
High	Master Protein	Q9VBZ8	ER membrane protein complex subunit 6 OS=Drosophila melanogaster OX=7227 GN=EMC6 PE=1 SV=1	20	2	6	2	1	113	12.8	9.67	16.77	2	0	3.475	155.8	44.2
High	Master Protein	A0A0B4KH25	Histone H2A OS=Drosophila melanogaster OX=7227 GN=His2Av PE=3 SV=1	28	4	13	2	1	141	15	10.24	33.76	4	0	3.46	156.1	43.9
High	Master Protein	Q9V3Y4	LD43650p OS=Drosophila melanogaster OX=7227 GN=Mtch PE=1 SV=1	42	8	19	8	1	316	35	9.06	58.12	8	0	3.426	151.5	48.5
High	Master Protein	Q9VXV4	RH04535p OS=Drosophila melanogaster OX=7227 GN=Dmel\CG11655 PE=1 SV=1	6	2	4	2	1	455	49.6	8.66	11.22	2	0	3.398	154.5	45.5
High	Master Protein	O77134	ATP synthase subunit e, mitochondrial OS=Drosophila melanogaster OX=7227 GN=ATPsynE PE=1 SV=1	26	3	9	3	1	81	9	10.07	28.01	3	0	3.396	146.1	53.9
High	Master Protein	Q9VQ39	IP05441p OS=Drosophila melanogaster OX=7227 GN=Dmel\CG31937 PE=1 SV=1	28	5	7	5	1	321	35.6	8.62	19.25	5	0	3.39	169.9	30.1
High	Master Protein	O97066	Signal peptidase complex catalytic subunit SEC11 OS=Drosophila melanogaster OX=7227 GN=twr PE=1 SV=1	36	10	21	10	1	185	21	8.85	50.17	10	0	3.379	157.2	42.8
High	Master Protein	M9PIG4	Golgi complex-localized glycoprotein 1, isoform B OS=Drosophila melanogaster OX=7227 GN=Glg1 PE=1 SV=1	13	9	15	9	1	1107	125.4	7.08	48.18	9	0	3.33	133.2	66.8
High	Master Protein	F3YDF1	ATP-dependent zinc metalloprotease YME1L OS=Drosophila melanogaster OX=7227 GN=YME1L PE=2 SV=1	20	10	13	10	1	740	81	8.57	46.52	10	0	3.306	162.9	37.1
High	Master Protein	Q9W228	RE07815p OS=Drosophila melanogaster OX=7227 GN=Ugt317A1 PE=1 SV=3	42	17	60	17	1	529	59.1	7.25	209.24	17	0	3.3	144.7	55.3
High	Master Protein	M9PBV2	NTPase, isoform F OS=Drosophila melanogaster OX=7227 GN=NTPase PE=1 SV=1	40	19	53	19	1	524	57.8	8.65	169.37	19	0	3.289	122.6	77.4
High	Master Protein	Q9VQR9	PAT complex subunit CCDC47 OS=Drosophila melanogaster OX=7227 GN=Dmel\CG17593 PE=1 SV=1	26	10	19	10	1	476	54.1	5.3	47.35	10	0	3.275	143.6	56.4
High	Master Protein	E2QD00	Jagunal, isoform B OS=Drosophila melanogaster OX=7227 GN=jagn PE=3 SV=1	14	2	4	2	1	197	23	6.77	10.78	2	0	3.266	154.6	45.4
High	Master Protein	Q9VMC3	LD35051p OS=Drosophila melanogaster OX=7227 GN=Dmel\CG31637 PE=1 SV=2	8	3	3	3	1	486	55.5	6.55	6.5	3	0	3.261	153.1	46.9
Low	Master Protein	Q8T062	Neprilysin-4 OS=Drosophila melanogaster OX=7227 GN=Nep4 PE=1 SV=1	1	1	1	1	1	1040	119.5	8.43	0	1	0	3.257	153	47
High	Master Protein	Q9V3N6	Transmembrane 9 superfamily member OS=Drosophila melanogaster OX=7227 GN=TM9SF4 PE=1 SV=1	13	6	17	6	1	630	72.5	8.73	52.38	6	0	3.252	166.5	33.5
High	Master Protein	Q9VDD7	Solute carrier family 35 member B1 homolog OS=Drosophila melanogaster OX=7227 GN=meigo PE=2 SV=1	11	3	6	3	1	338	37.4	9.22	12.93	3	0	3.242	152.6	47.4
High	Master Protein	Q9VRN1	Transmembrane 9 superfamily member OS=Drosophila melanogaster OX=7227 GN=TM9SF3 PE=1 SV=2	20	8	13	8	1	592	67.8	6.87	31.5	8	0	3.231	157.4	42.6
Medium	Master Protein	Q9VVA8	Transmembrane protein 258 OS=Drosophila melanogaster OX=7227 GN=kud PE=1 SV=1	8	1	1	1	1	78	8.7	8.92	2.15	1	0	3.195	152.3	47.7
High	Master Protein	Q9VE75	V-type proton ATPase subunit a OS=Drosophila melanogaster OX=7227 GN=Vha100-2 PE=1 SV=2	24	13	30	13	1	834	94.8	6.68	75.49	13	0	3.191	160.3	39.7
High	Master Protein	Q6NR46	RE58623p OS=Drosophila melanogaster OX=7227 GN=Spt-I PE=1 SV=1	31	10	20	10	1	468	52.5	6.38	56.61	10	0	3.137	138.3	61.7
High	Master Protein	Q27367	Protein croquemort OS=Drosophila melanogaster OX=7227 GN=crq PE=1 SV=3	3	1	3	1	1	491	56.1	5.06	6.23	1	0	3.105	151.3	48.7
High	Master Protein	Q9VGH0	LD28817p OS=Drosophila melanogaster OX=7227 GN=Dmel\CG6962 PE=1 SV=1	2	1	1	1	1	767	86.9	8.03	2.24	1	0	3.085	151	49
High	Master Protein	Q9VN86	AT14148p OS=Drosophila melanogaster OX=7227 GN=Sccpdh1 PE=1 SV=1	29	7	12	7	1	430	47.2	8.97	35.35	7	0	3.083	156.1	43.9
High	Master Protein	Q9V463	Nuclear pore complex protein Nup154 OS=Drosophila melanogaster OX=7227 GN=Nup154 PE=1 SV=1	3	3	3	3	1	1365	153.8	6.58	1.65	3	0	3.081	151	49
High	Master Protein	Q9V3K9	carnitine O-palmitoyltransferase OS=Drosophila melanogaster OX=7227 GN=whd PE=1 SV=1	12	7	8	7	1	782	89.5	8.38	20.16	7	0	3.074	157.6	42.4
High	Master Protein	O01666	ATP synthase subunit gamma, mitochondrial OS=Drosophila melanogaster OX=7227 GN=ATPsyngamma PE=2 SV=2	61	25	70	25	1	297	32.9	9.22	213.81	25	0	3.053	152	48
High	Master Protein	Q9VZL1	Mitochondrial import receptor subunit TOM22 homolog OS=Drosophila melanogaster OX=7227 GN=mge PE=1 SV=1	33	3	7	3	1	148	16.1	4.6	23.27	3	0	3.05	149.7	50.3
High	Master Protein	Q9VKC7	FI04402p OS=Drosophila melanogaster OX=7227 GN=Dmel\CG6766 PE=1 SV=1	31	8	13	8	1	525	59.7	5.64	34.95	8	0	3.042	144.3	55.7
High	Master Protein	Q8SY53	GH11935p OS=Drosophila melanogaster OX=7227 GN=Ostgamma PE=1 SV=1	20	6	16	6	1	330	37	9.96	43.46	6	0	3.017	150.7	49.3
High	Master Protein	Q9W2B3	Uncharacterized protein, isoform A OS=Drosophila melanogaster OX=7227 GN=Dmel\CG9304 PE=4 SV=3	2	1	1	1	1	637	72.7	7.74	1.94	1	0	3.016	150.2	49.8
High	Master Protein	Q9W3N1	RH59310p OS=Drosophila melanogaster OX=7227 GN=spidey PE=1 SV=1	59	13	33	13	1	321	35.1	9.47	110.74	13	0	3	150.6	49.4
Medium	Master Protein	Q8MRQ4	LMBR1 domain-containing protein 2 homolog OS=Drosophila melanogaster OX=7227 GN=CG8135 PE=2 SV=2	1	1	1	1	1	694	78.4	8.12	2.12	1	0	2.983	149.8	50.2
High	Master Protein	Q9VZL3	very-long-chain enoyl-CoA reductase OS=Drosophila melanogaster OX=7227 GN=Sc2 PE=1 SV=1	19	8	28	8	1	302	34.2	9.61	78.01	8	0	2.98	141.2	58.8
High	Master Protein	P56079	Phosphatidate cytidylyltransferase, photoreceptor-specific OS=Drosophila melanogaster OX=7227 GN=Cds PE=1 SV=2	11	3	3	3	1	447	51.5	7.36	8.63	3	0	2.958	158.7	41.3
High	Master Protein	A0A0B4K6C3	Cytochrome c oxidase subunit 7A, isoform B OS=Drosophila melanogaster OX=7227 GN=COX7A PE=3 SV=1	48	6	9	6	1	98	10.8	9.6	23.2	6	0	2.953	156.1	43.9
High	Master Protein	Q9W335	Translocon-associated protein subunit alpha OS=Drosophila melanogaster OX=7227 GN=l(1)G0320 PE=1 SV=1	24	4	17	4	1	302	33	4.84	59.56	4	0	2.951	151.6	48.4
High	Master Protein	Q9VIU7	Dolichol-phosphate mannosyltransferase subunit 1 OS=Drosophila melanogaster OX=7227 GN=Dpm1 PE=3 SV=1	44	7	9	7	1	241	27	8.79	26.18	7	0	2.944	141.6	58.4
High	Master Protein	Q9XZ10	V-type proton ATPase subunit a OS=Drosophila melanogaster OX=7227 GN=Vha100-1 PE=1 SV=1	18	14	28	3	1	855	97.1	6.98	78.32	14	11	2.943	144	56
High	Master Protein	Q9VL69	Translocon-associated protein subunit gamma OS=Drosophila melanogaster OX=7227 GN=CK01296 PE=1 SV=1	10	2	12	2	1	190	21.6	9.57	52.75	2	0	2.943	150.8	49.2
High	Master Protein	P13496	Dynactin subunit 1 OS=Drosophila melanogaster OX=7227 GN=DCTN1-p150 PE=1 SV=2	2	2	2	2	1	1265	141.1	5.62	7.21	2	0	2.928	149.1	50.9
High	Master Protein	Q960W6	Putative fatty acyl-CoA reductase CG8306 OS=Drosophila melanogaster OX=7227 GN=CG8306 PE=2 SV=1	17	8	14	8	1	516	58.4	9.32	29.74	8	0	2.924	156.9	43.1
High	Master Protein	Q9VK06	Phospholipid-transporting ATPase OS=Drosophila melanogaster OX=7227 GN=CG6263 PE=1 SV=2	16	14	16	14	1	1256	139.4	8.32	38.8	14	0	2.907	142.3	57.7
High	Master Protein	Q7KTC0	Multidrug-Resistance like protein 1, isoform I OS=Drosophila melanogaster OX=7227 GN=MRP PE=1 SV=1	27	30	61	30	1	1549	173.5	6.58	179.82	30	0	2.897	154.9	45.1
High	Master Protein	O18405	Surfeit locus protein 4 homolog OS=Drosophila melanogaster OX=7227 GN=Surf4 PE=2 SV=1	9	3	5	3	1	270	30.5	8.97	13.53	3	0	2.895	170.8	29.2
High	Master Protein	Q7KY04	small monomeric GTPase OS=Drosophila melanogaster OX=7227 GN=Rab4 PE=1 SV=1	17	5	14	3	1	213	23.6	6.79	34.42	5	0	2.893	148.6	51.4
High	Master Protein	Q9VQ93	Golgi phosphoprotein 3 homolog sauron OS=Drosophila melanogaster OX=7227 GN=sau PE=1 SV=1	5	1	1	1	1	294	33.5	5.44	2.37	1	0	2.89	148.6	51.4
High	Master Protein	Q8T4G5	AFG3 like matrix AAA peptidase subunit 2, isoform A OS=Drosophila melanogaster OX=7227 GN=Afg3l2 PE=1 SV=1	38	24	48	24	1	826	89.6	8.95	164.84	24	0	2.868	152.6	47.4
High	Master Protein	Q94920	Voltage-dependent anion-selective channel OS=Drosophila melanogaster OX=7227 GN=porin PE=1 SV=3	90	30	111	30	1	282	30.5	6.96	363.9	30	0	2.853	142.2	57.8
High	Master Protein	Q9V415	HMG-coA reductase degradation 3, isoform A OS=Drosophila melanogaster OX=7227 GN=Hrd3 PE=1 SV=1	15	10	16	10	1	819	89.3	5.6	47.82	10	0	2.837	166.8	33.2
High	Master Protein	Q7K274	LD15586p OS=Drosophila melanogaster OX=7227 GN=l(2)k09913 PE=1 SV=1	28	7	10	7	1	389	44.1	9.5	22.59	7	0	2.826	161.7	38.3
High	Master Protein	Q9W2X6	ATP synthase, delta subunit, isoform A OS=Drosophila melanogaster OX=7227 GN=ATPsyndelta PE=1 SV=1	82	12	77	12	1	157	16.7	5.99	297.83	12	0	2.821	128.9	71.1
High	Master Protein	Q7K4Y0	Desaturase 1, isoform A OS=Drosophila melanogaster OX=7227 GN=Desat1 PE=1 SV=1	32	10	15	10	1	383	43.4	8.82	53.44	10	0	2.818	153.4	46.6
High	Master Protein	Q94516	ATP synthase subunit b, mitochondrial OS=Drosophila melanogaster OX=7227 GN=ATPsynB PE=2 SV=2	46	15	45	15	1	243	27.3	8.72	155.44	15	0	2.8	130.4	69.6
High	Master Protein	B5RIR1	FI04125p OS=Drosophila melanogaster OX=7227 GN=nrv1 PE=1 SV=1	40	11	25	11	1	309	35.3	6.38	66.07	11	0	2.8	138.7	61.3
High	Master Protein	Q9V3R8	UbiA prenyltransferase domain-containing protein 1 homolog OS=Drosophila melanogaster OX=7227 GN=heix PE=2 SV=1	8	2	2	2	1	359	39.2	8.51	5.31	2	0	2.795	147.3	52.7
High	Master Protein	Q7JR49	V-type proton ATPase subunit S1 OS=Drosophila melanogaster OX=7227 GN=VhaAC45 PE=1 SV=1	27	6	11	6	1	379	41.1	5.1	33.28	6	0	2.792	147.3	52.7
Low	Master Protein	Q9VA52	procollagen-proline 4-dioxygenase OS=Drosophila melanogaster OX=7227 GN=CG9708 PE=3 SV=5	6	1	1	1	1	536	61.4	6.81	0	1	0	2.79	147.2	52.8
High	Master Protein	A1Z6H7	Nuclear pore membrane glycoprotein 210 OS=Drosophila melanogaster OX=7227 GN=Gp210 PE=1 SV=1	41	56	138	56	1	1876	209.7	6.47	443.97	56	0	2.768	144.2	55.8
High	Master Protein	Q9W0C5	ATP binding cassette subfamily B member 7, isoform A OS=Drosophila melanogaster OX=7227 GN=ABCB7 PE=1 SV=2	13	6	7	6	1	743	80.4	9.44	21.63	6	0	2.766	151	49
High	Master Protein	Q9W2S1	FI17817p1 OS=Drosophila melanogaster OX=7227 GN=Tango5 PE=1 SV=1	10	4	8	4	1	530	58.1	9.96	22.73	4	0	2.757	166.5	33.5
High	Master Protein	Q9VAJ9	SD09259p OS=Drosophila melanogaster OX=7227 GN=Dmel\CG1907 PE=1 SV=1	25	7	15	7	1	317	34.6	9.79	44.08	7	0	2.755	157.6	42.4
High	Master Protein	Q9VA70	Neutral ceramidase OS=Drosophila melanogaster OX=7227 GN=CDase PE=1 SV=1	13	6	11	6	1	704	78.2	6.6	24.13	6	0	2.751	159.8	40.2
High	Master Protein	P23380	V-type proton ATPase 16 kDa proteolipid subunit c OS=Drosophila melanogaster OX=7227 GN=Vha16-1 PE=2 SV=1	11	1	2	1	1	159	16.3	8.4	5.4	1	0	2.738	146.5	53.5
High	Master Protein	Q76NQ0	Dolichyl-diphosphooligosaccharide--protein glycosyltransferase subunit 1 OS=Drosophila melanogaster OX=7227 GN=CG5364 PE=1 SV=1	58	21	90	21	1	458	51.7	8.05	285.53	21	0	2.734	147	53
High	Master Protein	Q9VL16	RE45833p OS=Drosophila melanogaster OX=7227 GN=Dmel\CG5676 PE=2 SV=1	19	4	12	4	1	156	17.3	9.2	29.19	4	0	2.727	147.9	52.1
High	Master Protein	Q9VMD5	Lysophospholipid acyltransferase 7 OS=Drosophila melanogaster OX=7227 GN=frj PE=1 SV=1	6	4	7	4	1	489	56.3	8.78	22.35	4	0	2.714	129.4	70.6
High	Master Protein	E1JI19	I'm not dead yet, isoform D OS=Drosophila melanogaster OX=7227 GN=Indy PE=1 SV=1	10	4	6	4	1	572	63.5	8.46	15.32	4	0	2.713	176.3	23.7
High	Master Protein	Q9VJZ1	FI21342p1 OS=Drosophila melanogaster OX=7227 GN=anon-WO0118547.80 PE=1 SV=1	42	15	32	15	1	510	57.9	8.78	81.41	15	0	2.691	148.5	51.5
High	Master Protein	Q9VT04	Proton-coupled amino acid transporter-like protein pathetic OS=Drosophila melanogaster OX=7227 GN=path PE=1 SV=1	14	6	23	6	1	471	52	7.71	70.37	6	0	2.691	148.8	51.2
High	Master Protein	P91929	NADH dehydrogenase [ubiquinone] 1 alpha subcomplex subunit 10, mitochondrial OS=Drosophila melanogaster OX=7227 GN=ND-42 PE=1 SV=2	39	14	22	14	1	407	46.9	6.8	61.31	14	0	2.688	141.7	58.3
High	Master Protein	Q9VQ78	Tubulin-specific chaperone D OS=Drosophila melanogaster OX=7227 GN=Tbcd PE=1 SV=1	2	2	2	2	1	1189	134.4	5.92	5.58	2	0	2.673	71	129
High	Master Protein	Q7JW12	Thioredoxin-related transmembrane protein 2 homolog OS=Drosophila melanogaster OX=7227 GN=CG11007 PE=2 SV=1	11	3	4	3	1	271	31.3	8.95	9.89	3	0	2.656	145.3	54.7
High	Master Protein	A1Z9W2	RH47216p OS=Drosophila melanogaster OX=7227 GN=CG10220 PE=2 SV=1	22	4	6	4	1	320	36.4	9.38	20.37	4	0	2.653	145.2	54.8
High	Master Protein	Q7YZ90	Uncharacterized protein, isoform C OS=Drosophila melanogaster OX=7227 GN=Ctns PE=1 SV=2	9	2	3	2	1	397	44.6	5.48	8.19	2	0	2.649	145.2	54.8
High	Master Protein	M9PG15	Secretory pathway calcium atpase, isoform G OS=Drosophila melanogaster OX=7227 GN=SPoCk PE=4 SV=1	8	8	8	8	1	1062	116.6	7.42	19.74	8	0	2.633	152.9	47.1
High	Master Protein	Q9VEE9	ALG1, chitobiosyldiphosphodolichol beta-mannosyltransferase OS=Drosophila melanogaster OX=7227 GN=Alg1 PE=1 SV=1	11	3	8	3	1	446	50.9	7.01	23.53	3	0	2.622	142.5	57.5
High	Master Protein	Q9VXT2	DnaJ homolog subfamily C member 25 homolog OS=Drosophila melanogaster OX=7227 GN=CG7872 PE=2 SV=1	4	1	5	1	1	333	39.9	9.38	17.76	1	0	2.621	144.8	55.2
High	Master Protein	M9MRM4	Sac1 phosphatase, isoform B OS=Drosophila melanogaster OX=7227 GN=Sac1 PE=4 SV=1	16	9	14	9	1	592	67.7	8.34	29.98	9	0	2.6	151.1	48.9
High	Master Protein	Q9VPJ0	RE58433p OS=Drosophila melanogaster OX=7227 GN=Creld PE=1 SV=1	18	7	10	7	1	374	41.1	5.59	33.6	7	0	2.59	124.5	75.5
High	Master Protein	Q9W229	40S ribosomal protein S24 OS=Drosophila melanogaster OX=7227 GN=RpS24 PE=1 SV=1	37	7	27	7	1	131	15	11.22	92.9	7	0	2.586	139	61
High	Master Protein	P12982	Serine/threonine-protein phosphatase alpha-2 isoform OS=Drosophila melanogaster OX=7227 GN=Pp1-87B PE=1 SV=1	33	7	11	7	1	302	34.5	5.59	30.18	7	0	2.585	142.2	57.8
High	Master Protein	A0A140SRF8	Uncharacterized protein, isoform C OS=Drosophila melanogaster OX=7227 GN=Dmel\CG11857 PE=1 SV=1	31	6	11	6	1	265	29.7	8.94	30.98	6	0	2.581	118.8	81.2
High	Master Protein	Q9VBU5	3-dehydrosphinganine reductase OS=Drosophila melanogaster OX=7227 GN=Kdsr PE=1 SV=1	19	5	11	5	1	336	36.5	8.07	35.49	5	0	2.578	138.7	61.3
High	Master Protein	Q95T12	Calcium channel flower OS=Drosophila melanogaster OX=7227 GN=fwe PE=1 SV=1	21	2	4	2	1	194	20.6	6.51	10.12	2	0	2.577	144.1	55.9
High	Master Protein	Q9VGM1	Multidrug resistance protein 4 OS=Drosophila melanogaster OX=7227 GN=Mrp4 PE=1 SV=2	32	26	41	24	1	1316	147.8	7.59	132.09	26	2	2.572	144.3	55.7
High	Master Protein	Q9VAF0	Zinc transporter ZIP13 homolog OS=Drosophila melanogaster OX=7227 GN=Zip99C PE=2 SV=1	15	3	4	3	1	355	38.8	5.31	4.19	3	0	2.556	143.8	56.2
High	Master Protein	Q961H2	GH23453p OS=Drosophila melanogaster OX=7227 GN=CG8054 PE=1 SV=1	9	3	8	3	1	507	55.9	6.06	23.84	3	0	2.542	139.2	60.8
High	Master Protein	Q9VYT6	RE49489p OS=Drosophila melanogaster OX=7227 GN=p24-1 PE=1 SV=1	25	3	9	3	1	210	23.5	5.53	31.74	3	0	2.525	122.7	77.3
High	Master Protein	Q8MLQ0	FI14118p OS=Drosophila melanogaster OX=7227 GN=HSPC300 PE=1 SV=1	29	2	4	2	1	76	8.8	6.52	9.72	2	0	2.496	142.8	57.2
High	Master Protein	Q9VS57	RE14391p OS=Drosophila melanogaster OX=7227 GN=Sec63 PE=1 SV=1	23	13	30	13	1	753	85.8	5.99	97.4	13	0	2.494	148.2	51.8
High	Master Protein	Q9V4N3	Cytochrome b5 OS=Drosophila melanogaster OX=7227 GN=Cyt-b5 PE=2 SV=1	25	5	13	5	1	134	15.2	5.05	31.42	5	0	2.494	117	83
High	Master Protein	Q9VAL7	Calnexin 99A, isoform A OS=Drosophila melanogaster OX=7227 GN=Cnx99A PE=1 SV=2	46	29	79	29	1	605	68	4.84	231.59	29	0	2.492	136.5	63.5
High	Master Protein	P48149	40S ribosomal protein S15Aa OS=Drosophila melanogaster OX=7227 GN=RpS15Aa PE=1 SV=2	62	9	38	9	1	130	14.8	9.8	116.75	9	0	2.48	109.9	90.1
High	Master Protein	Q9W5E4	Myb-binding protein 1A OS=Drosophila melanogaster OX=7227 GN=Mybbp1A PE=1 SV=1	3	2	2	2	1	1133	127.8	7.55	2.22	2	0	2.476	142.5	57.5
High	Master Protein	P13607	Sodium/potassium-transporting ATPase subunit alpha OS=Drosophila melanogaster OX=7227 GN=Atpalpha PE=1 SV=3	53	55	167	55	1	1041	115.5	5.69	509.11	55	0	2.458	144.6	55.4
High	Master Protein	P08570	60S acidic ribosomal protein P1 OS=Drosophila melanogaster OX=7227 GN=RpLP1 PE=1 SV=2	79	8	38	8	1	112	11.5	4.41	135.45	8	0	2.456	92.9	107.1
High	Master Protein	A1ZB84	GPI ethanolamine phosphate transferase 3 OS=Drosophila melanogaster OX=7227 GN=PIG-O PE=1 SV=1	3	2	3	2	1	1077	121.3	8.19	11.07	2	0	2.454	140.8	59.2
High	Master Protein	Q9Y166	BcDNA.GH02431 OS=Drosophila melanogaster OX=7227 GN=Dic1 PE=1 SV=1	15	3	4	3	1	280	30.7	10.02	11.05	3	0	2.452	142.1	57.9
High	Master Protein	Q9VMU8	UDP-galactose transporter senju OS=Drosophila melanogaster OX=7227 GN=senju PE=1 SV=2	3	1	2	1	1	388	43.6	6.35	2.78	1	0	2.447	142	58
High	Master Protein	M9NE87	Uncharacterized protein, isoform B OS=Drosophila melanogaster OX=7227 GN=Dmel\CG10616 PE=1 SV=1	37	12	23	12	1	508	56.4	5.25	66.16	12	0	2.429	148.1	51.9
High	Master Protein	Q9Y140	Dehydrogenase/reductase SDR family protein 7-like OS=Drosophila melanogaster OX=7227 GN=CG7601 PE=2 SV=1	29	8	18	8	1	326	35.7	9.26	54.32	8	0	2.429	157.6	42.4
High	Master Protein	Q9VW58	LD33138p OS=Drosophila melanogaster OX=7227 GN=Dmel\CG8004 PE=1 SV=1	7	1	2	1	1	269	31.1	5.17	6.73	1	0	2.429	141.7	58.3
High	Master Protein	Q9VZU8	Alpha-1,3/1,6-mannosyltransferase ALG2 OS=Drosophila melanogaster OX=7227 GN=Alg2 PE=1 SV=1	23	7	14	7	1	424	48.6	8.15	34.29	7	0	2.419	159	41
High	Master Protein	Q7K579	Diacylglycerol kinase OS=Drosophila melanogaster OX=7227 GN=Dgkepsilon PE=1 SV=1	3	1	2	1	1	534	60	7.85	6.84	1	0	2.408	141.3	58.7
High	Master Protein	Q9VGT3	GM04645p OS=Drosophila melanogaster OX=7227 GN=Ugt302C1 PE=1 SV=1	11	4	6	4	1	528	60.1	9.19	18.64	4	0	2.399	143.8	56.2
High	Master Protein	Q9VAM6	CDGSH iron-sulfur domain-containing protein 2 homolog OS=Drosophila melanogaster OX=7227 GN=Cisd2 PE=2 SV=1	30	4	10	4	1	133	14.6	8.46	29.43	4	0	2.397	136.9	63.1
High	Master Protein	Q9VF20	ATP-binding cassette sub-family B member 6 OS=Drosophila melanogaster OX=7227 GN=Hmt-1 PE=1 SV=1	14	8	16	8	1	866	97.8	8.37	59.89	8	0	2.389	141.5	58.5
High	Master Protein	Q9VHR5	Tudor domain-containing protein 1 OS=Drosophila melanogaster OX=7227 GN=Veneno PE=1 SV=2	13	5	5	5	1	642	71.9	7.99	8.26	5	0	2.383	140.9	59.1
High	Master Protein	Q9VBN5	60S ribosomal protein L27 OS=Drosophila melanogaster OX=7227 GN=RpL27 PE=1 SV=1	56	9	38	9	1	135	15.9	10.61	102.21	9	0	2.367	129.6	70.4
High	Master Protein	Q9VI65	LD01482p OS=Drosophila melanogaster OX=7227 GN=Dmel\CG10068 PE=2 SV=1	12	3	7	3	1	316	37	8.5	28.7	3	0	2.355	109.7	90.3
High	Master Protein	Q95SH7	GH26007p OS=Drosophila melanogaster OX=7227 GN=Dmel\CG14969 PE=1 SV=1	19	4	8	4	1	315	34.9	6.54	21.12	4	0	2.337	125.7	74.3
High	Master Protein	Q7KJ73	Tetraspanin OS=Drosophila melanogaster OX=7227 GN=Tsp42Ee PE=1 SV=1	11	2	2	2	1	228	24.8	7.11	5.04	2	0	2.332	140	60
High	Master Protein	Q9VK46	Protein YIPF OS=Drosophila melanogaster OX=7227 GN=Yip1d1 PE=1 SV=1	15	2	6	2	1	264	28.2	4.32	21.32	2	0	2.329	162.6	37.4
High	Master Protein	P61209	ADP-ribosylation factor 1 OS=Drosophila melanogaster OX=7227 GN=Arf79F PE=1 SV=2	82	10	19	6	1	182	20.7	6.58	59.24	10	2	2.328	128.9	71.1
High	Master Protein	Q9VPE2	NADH dehydrogenase (Ubiquinone) 39 kDa subunit, isoform A OS=Drosophila melanogaster OX=7227 GN=ND-39 PE=1 SV=1	41	9	16	9	1	416	46.8	9.39	58.34	9	0	2.328	115.5	84.5
High	Master Protein	Q9VMR0	Mitochondrial import inner membrane translocase subunit Tim21 OS=Drosophila melanogaster OX=7227 GN=Dmel\CG7382 PE=1 SV=1	23	4	6	4	1	236	26.6	9.98	15.35	4	0	2.327	131.7	68.3
High	Master Protein	Q9VZ04	Mannosyl-oligosaccharide glucosidase OS=Drosophila melanogaster OX=7227 GN=GCS1 PE=1 SV=4	16	9	12	9	1	849	96.1	8.59	30.8	9	0	2.321	159.6	40.4
High	Master Protein	O46100	EG:8D8.3 protein OS=Drosophila melanogaster OX=7227 GN=EG:8D8.3 PE=1 SV=1	6	3	4	3	1	712	77.8	5.74	10.49	3	0	2.32	172.8	27.2
High	Master Protein	M9PDF2	Second mitotic wave missing, isoform C OS=Drosophila melanogaster OX=7227 GN=swm PE=1 SV=1	6	3	3	3	1	1063	115.8	9.26	10.27	3	0	2.319	113	87
High	Master Protein	Q9VKR0	ER membrane protein complex subunit 3 OS=Drosophila melanogaster OX=7227 GN=EMC3 PE=1 SV=1	31	8	18	8	1	247	27.6	8.31	51.11	8	0	2.311	139.9	60.1
High	Master Protein	Q9VVU5	COP9 signalosome complex subunit 1b OS=Drosophila melanogaster OX=7227 GN=CSN1b PE=2 SV=1	2	1	1	1	1	525	58.2	6.83	2.14	1	0	2.311	139.6	60.4
High	Master Protein	P50887	60S ribosomal protein L22 OS=Drosophila melanogaster OX=7227 GN=RpL22 PE=1 SV=2	55	13	56	13	1	299	30.6	10.11	195	13	0	2.307	138	62
High	Master Protein	X2JEA3	Polypeptide N-acetylgalactosaminyltransferase OS=Drosophila melanogaster OX=7227 GN=Pgant7 PE=3 SV=1	26	12	28	12	1	591	68.3	8.06	80.02	12	0	2.297	138.6	61.4
High	Master Protein	Q9V3I2	Drab5 OS=Drosophila melanogaster OX=7227 GN=Rab5 PE=1 SV=1	40	7	20	7	1	219	23.9	8.41	70.08	7	0	2.294	131.7	68.3
High	Master Protein	Q9V7Y2	Sphingosine-1-phosphate lyase OS=Drosophila melanogaster OX=7227 GN=Sply PE=1 SV=1	32	14	35	14	1	545	60.3	8.46	112.75	14	0	2.284	140	60
High	Master Protein	A0A0B7P9G0	Unextended protein OS=Drosophila melanogaster OX=7227 GN=uex PE=1 SV=1	22	13	20	13	1	834	93.2	5.6	59.01	13	0	2.272	136.4	63.6
High	Master Protein	Q9VLU0	Barrier-to-autointegration factor OS=Drosophila melanogaster OX=7227 GN=baf PE=1 SV=1	39	2	3	2	1	90	10.1	5.16	8.91	2	0	2.271	121.3	78.7
High	Master Protein	Q9W4X6	Tetraspanin OS=Drosophila melanogaster OX=7227 GN=Tsp3A PE=2 SV=1	13	2	5	2	1	304	34.2	6.19	19	2	0	2.268	137.8	62.2
High	Master Protein	Q9VB22	LD33695p OS=Drosophila melanogaster OX=7227 GN=pins PE=1 SV=1	7	3	5	3	1	658	71.4	6.74	14.91	3	0	2.262	56	144
High	Master Protein	P08928	Lamin Dm0 OS=Drosophila melanogaster OX=7227 GN=Lam PE=1 SV=4	73	45	135	45	1	622	71.3	6.47	430.8	45	0	2.259	146.9	53.1
High	Master Protein	Q9W141	Putative ATP synthase subunit f, mitochondrial OS=Drosophila melanogaster OX=7227 GN=ATPsynF PE=3 SV=1	35	6	14	6	1	107	12.5	10.1	36.07	6	0	2.259	131.3	68.7
High	Master Protein	Q9VCE0	Phosphatidylserine decarboxylase proenzyme, mitochondrial OS=Drosophila melanogaster OX=7227 GN=Pisd PE=1 SV=1	41	16	38	16	1	447	50.5	9.14	98.41	16	0	2.258	137.8	62.2
High	Master Protein	A0A0S0WGR0	Uncharacterized protein, isoform C OS=Drosophila melanogaster OX=7227 GN=anon-WO0118547.268 PE=1 SV=1	10	2	7	2	1	255	28.6	9.67	19.49	2	0	2.246	138.4	61.6
High	Master Protein	Q9VE69	Uncharacterized protein, isoform D OS=Drosophila melanogaster OX=7227 GN=CG14308 PE=4 SV=4	5	3	3	3	1	663	73.4	7.72	7.26	3	0	2.241	138.3	61.7
High	Master Protein	Q09332	UDP-glucose:glycoprotein glucosyltransferase OS=Drosophila melanogaster OX=7227 GN=Uggt PE=1 SV=2	45	44	85	44	1	1548	174.2	6.15	227.14	44	0	2.238	129.2	70.8
High	Master Protein	Q9VW12	UPF0389 protein CG9231 OS=Drosophila melanogaster OX=7227 GN=CG9231 PE=1 SV=1	42	5	11	5	1	125	14.1	10.07	30.37	5	0	2.238	142.6	57.4
High	Master Protein	Q9VZF6	GH04863p OS=Drosophila melanogaster OX=7227 GN=Dmel\CG14997 PE=1 SV=1	17	6	11	6	1	457	51.1	9.14	32.54	6	0	2.236	129.2	70.8
High	Master Protein	A0A0B4KHH2	Septin interacting protein 3, isoform B OS=Drosophila melanogaster OX=7227 GN=sip3 PE=1 SV=1	4	2	4	2	1	626	69.2	6.1	9.32	2	0	2.229	138.1	61.9
High	Master Protein	A0A0B4KGL5	Malvolio, isoform H OS=Drosophila melanogaster OX=7227 GN=Mvl PE=1 SV=1	8	5	12	5	1	639	69.8	5.6	42.32	5	0	2.219	124.8	75.2
High	Master Protein	A0A0B4K6V1	Aralar1, isoform E OS=Drosophila melanogaster OX=7227 GN=aralar1 PE=1 SV=1	28	15	22	15	1	707	78.3	9.09	57.11	15	0	2.218	143.2	56.8
High	Master Protein	M9PCQ1	NADPH--cytochrome P450 reductase OS=Drosophila melanogaster OX=7227 GN=Cpr PE=1 SV=1	62	39	98	39	1	679	76.3	5.9	292.59	39	0	2.215	123.6	76.4
High	Master Protein	Q9W2U8	Neb-cGP, isoform A OS=Drosophila melanogaster OX=7227 GN=Neb-cGP PE=1 SV=1	21	1	2	1	1	48	5.1	10.1	5.34	1	0	2.212	137.7	62.3
High	Master Protein	Q9V4E0	Complex I-49kD OS=Drosophila melanogaster OX=7227 GN=ND-49 PE=1 SV=2	23	8	17	8	1	468	52.9	6.67	50.73	8	0	2.209	133.2	66.8
High	Master Protein	P0DKM0	Cytochrome c oxidase assembly factor 3, mitochondrial OS=Drosophila melanogaster OX=7227 GN=Ccdc56 PE=3 SV=1	36	4	5	4	1	87	9.9	9.28	10.23	4	0	2.205	147.1	52.9
High	Master Protein	Q7JZW2	40S ribosomal protein S15 OS=Drosophila melanogaster OX=7227 GN=RpS15 PE=1 SV=1	56	5	24	5	1	148	17	10.26	83.13	5	0	2.194	115.8	84.2
High	Master Protein	A0A0C4DHC8	Aldehyde dehydrogenase type III, isoform Q OS=Drosophila melanogaster OX=7227 GN=Aldh-III PE=1 SV=1	28	14	24	14	1	564	63	6.48	62.44	14	0	2.192	170.8	29.2
High	Master Protein	Q9VEB3	Ribosome production factor 2 homolog OS=Drosophila melanogaster OX=7227 GN=Non3 PE=2 SV=3	38	11	17	11	1	320	36.5	10.26	39.94	11	0	2.191	112.1	87.9
High	Master Protein	P13008	40S ribosomal protein S26 OS=Drosophila melanogaster OX=7227 GN=RpS26 PE=1 SV=1	32	4	20	4	1	114	13.3	11.15	65.97	4	0	2.188	133.8	66.2
High	Master Protein	X2JAU0	Integrin beta OS=Drosophila melanogaster OX=7227 GN=mys PE=3 SV=1	16	8	14	8	1	846	92.6	5.97	41.06	8	0	2.185	132.5	67.5
High	Master Protein	A0A0B4KF31	Asrij, isoform B OS=Drosophila melanogaster OX=7227 GN=asrij PE=4 SV=1	20	3	6	3	1	258	28.7	6.43	14.22	3	0	2.183	137.4	62.6
High	Master Protein	Q9W0M4	Endoplasmic reticulum transmembrane protein OS=Drosophila melanogaster OX=7227 GN=Dmel\CG13887 PE=1 SV=1	27	11	43	11	1	228	26.1	9.32	140.33	11	0	2.178	137.3	62.7
High	Master Protein	M9PGL7	Translocase of outer membrane 40, isoform C OS=Drosophila melanogaster OX=7227 GN=Tom40 PE=3 SV=1	42	14	25	14	1	344	36.3	7.09	74.28	14	0	2.169	142.4	57.6
High	Master Protein	M9PBR6	Uncharacterized protein, isoform F OS=Drosophila melanogaster OX=7227 GN=CG10977 PE=1 SV=1	7	4	6	4	1	654	73.1	6.18	15.39	4	0	2.165	139.4	60.6
High	Master Protein	A0A0B4KGV7	Uncharacterized protein, isoform B OS=Drosophila melanogaster OX=7227 GN=Dmel\CG13601 PE=3 SV=1	27	5	11	5	1	277	31.2	6.81	39.16	5	0	2.157	140.7	59.3
High	Master Protein	Q9VSN9	Signal recognition particle receptor subunit beta OS=Drosophila melanogaster OX=7227 GN=SrpRbeta PE=1 SV=2	43	12	22	12	1	244	27.1	8.97	64.42	12	0	2.156	117.4	82.6
High	Master Protein	Q9VYY2	Signal peptidase complex subunit 2 OS=Drosophila melanogaster OX=7227 GN=Spase25 PE=2 SV=1	53	12	35	12	1	199	22.2	8.78	99.61	12	0	2.15	137.5	62.5
High	Master Protein	Q0E8H7	FI19426p1 OS=Drosophila melanogaster OX=7227 GN=SP1173 PE=2 SV=1	2	1	1	1	1	741	82.3	6.14	2.1	1	0	2.15	136.5	63.5
High	Master Protein	Q24154	60S ribosomal protein L29 OS=Drosophila melanogaster OX=7227 GN=RpL29 PE=1 SV=1	24	4	13	4	1	76	8.9	11.34	43.74	4	0	2.149	109.5	90.5
High	Master Protein	P02283	Histone H2B OS=Drosophila melanogaster OX=7227 GN=His2B PE=1 SV=2	51	9	31	9	1	123	13.7	10.35	93.75	9	0	2.145	144.6	55.4
High	Master Protein	Q9VJ59	PRA1 family protein OS=Drosophila melanogaster OX=7227 GN=Jwa PE=1 SV=6	22	3	12	3	1	207	22.8	9.89	34.51	3	0	2.145	122.3	77.7
High	Master Protein	Q9V3L7	NADH dehydrogenase [ubiquinone] 1 beta subcomplex subunit 11, mitochondrial OS=Drosophila melanogaster OX=7227 GN=NP15.6 PE=1 SV=1	15	2	7	2	1	150	17	5.14	12.15	2	0	2.139	136.8	63.2
High	Master Protein	Q9VHV3	FI02011p OS=Drosophila melanogaster OX=7227 GN=Dmel\CG7800 PE=1 SV=2	29	10	15	10	1	533	60.3	6.43	42.12	10	0	2.138	131.5	68.5
High	Master Protein	Q94514	Cytochrome c oxidase subunit 5A, mitochondrial OS=Drosophila melanogaster OX=7227 GN=COX5A PE=2 SV=2	67	14	47	14	1	149	16.6	5.68	127.71	14	0	2.136	133	67
High	Master Protein	Q9V3A8	Ergic53, isoform A OS=Drosophila melanogaster OX=7227 GN=ergic53 PE=1 SV=1	67	26	95	26	1	512	57.5	6.07	300.61	26	0	2.134	135.1	64.9
High	Master Protein	Q9VLQ1	Dolichyl-phosphate beta-glucosyltransferase OS=Drosophila melanogaster OX=7227 GN=wol PE=1 SV=1	26	6	11	6	1	326	37.1	8.06	29.42	6	0	2.133	135.2	64.8
High	Master Protein	Q9VV75	AT02348p OS=Drosophila melanogaster OX=7227 GN=UQCR-C2 PE=1 SV=1	82	30	108	30	1	440	45.4	9.44	413.29	30	0	2.126	131.4	68.6
High	Master Protein	Q9V3G1	60S ribosomal protein L8 OS=Drosophila melanogaster OX=7227 GN=RpL8 PE=1 SV=1	53	17	68	17	1	256	27.9	11.15	232.6	17	0	2.126	135.6	64.4
High	Master Protein	Q9VNX4	Multifunctional fusion protein OS=Drosophila melanogaster OX=7227 GN=P5CDh1 PE=1 SV=1	37	18	32	18	1	574	63.6	8.22	91.39	18	0	2.123	118.3	81.7
High	Master Protein	A0A0B4KGN2	MICOS complex subunit MIC60 OS=Drosophila melanogaster OX=7227 GN=Mitofilin PE=3 SV=1	32	19	34	19	1	746	82.9	8.66	110.25	19	0	2.121	157.1	42.9
High	Master Protein	Q9V452	Chromatin accessibility complex 16kD protein OS=Drosophila melanogaster OX=7227 GN=Chrac-16 PE=1 SV=1	9	1	1	1	1	140	16	4.55	2.33	1	0	2.117	135.8	64.2
High	Master Protein	Q9W0H3	Lipid droplet-associated hydrolase OS=Drosophila melanogaster OX=7227 GN=sturkopf PE=1 SV=1	41	9	24	9	1	307	35.7	6.8	61.96	9	0	2.112	130.8	69.2
High	Master Protein	Q9V3A4	Protein catecholamines up OS=Drosophila melanogaster OX=7227 GN=Catsup PE=2 SV=1	3	1	4	1	1	449	48.6	6.87	11.31	1	0	2.091	135.3	64.7
High	Master Protein	Q9VL49	Translocation protein SEC62 OS=Drosophila melanogaster OX=7227 GN=Trp1 PE=1 SV=1	17	7	19	7	1	428	48.5	5.02	53.27	7	0	2.09	142.5	57.5
High	Master Protein	Q9VB46	Adipocyte plasma membrane-associated protein Hemomucin OS=Drosophila melanogaster OX=7227 GN=Hmu PE=1 SV=1	49	19	75	19	1	579	63.4	9.35	228.91	19	0	2.087	143.2	56.8
High	Master Protein	Q9V4C7	Calcium-transporting ATPase OS=Drosophila melanogaster OX=7227 GN=PMCA PE=1 SV=5	33	33	79	1	1	1206	132.9	6.58	248.2	33	0	2.083	135.1	64.9
High	Master Protein	Q7JZN0	Protein transport protein Sec61 subunit beta OS=Drosophila melanogaster OX=7227 GN=Sec61beta PE=1 SV=1	24	3	8	3	1	100	10.2	11.65	19.32	3	0	2.082	126.3	73.7
High	Master Protein	M9NEX3	Uncharacterized protein, isoform D OS=Drosophila melanogaster OX=7227 GN=BcDNA:RH45308 PE=1 SV=1	75	8	27	8	1	106	11.6	6.3	88.51	8	0	2.08	134.9	65.1
High	Master Protein	Q9VQ91	Tudor and KH domain-containing protein homolog OS=Drosophila melanogaster OX=7227 GN=papi PE=1 SV=1	7	4	5	4	1	576	63.8	6.3	10.75	4	0	2.075	152.6	47.4
High	Master Protein	A0A0B4LG52	GEO08239p1 OS=Drosophila melanogaster OX=7227 GN=RpS16 PE=2 SV=1	64	14	45	14	1	148	16.8	10.17	113.61	14	0	2.074	137.4	62.6
High	Master Protein	Q9VNQ3	ER membrane protein complex subunit 4 OS=Drosophila melanogaster OX=7227 GN=EMC4 PE=1 SV=1	27	4	11	4	1	166	18.3	9.74	19.07	4	0	2.073	131.8	68.2
High	Master Protein	A1ZA83	ER membrane protein complex subunit 7 OS=Drosophila melanogaster OX=7227 GN=EMC7 PE=1 SV=1	51	7	15	7	1	245	27.8	8.63	37.66	7	0	2.062	159.3	40.7
High	Master Protein	A1Z8U0	Pre-mRNA processing factor 8 OS=Drosophila melanogaster OX=7227 GN=Prp8 PE=1 SV=1	2	5	8	5	1	2396	279.4	8.88	15.91	5	0	2.061	134.9	65.1
High	Master Protein	Q9VJ19	60S ribosomal protein L30 OS=Drosophila melanogaster OX=7227 GN=RpL30 PE=1 SV=1	63	8	25	8	1	111	12.2	9.58	76.09	8	0	2.06	128.2	71.8
High	Master Protein	Q9VBH8	60S ribosomal protein L34 OS=Drosophila melanogaster OX=7227 GN=RpL34a PE=1 SV=2	28	6	18	1	1	162	18.1	11.44	33.81	6	0	2.06	134.6	65.4
High	Master Protein	Q7PLT4	Translocase of the inner mitochondrial membrane 17b, isoform A OS=Drosophila melanogaster OX=7227 GN=Tim17b PE=1 SV=1	6	1	3	1	1	173	18.2	8.18	6.24	1	0	2.057	134.6	65.4
High	Master Protein	A0A0B4K7R1	Signal peptidase complex subunit 3 OS=Drosophila melanogaster OX=7227 GN=Spase22-23 PE=3 SV=1	25	5	9	5	1	179	20.3	7.97	20.84	5	0	2.048	102.5	97.5
High	Master Protein	P20353	G protein alpha i subunit OS=Drosophila melanogaster OX=7227 GN=Galphai PE=1 SV=2	23	6	9	6	1	355	40.6	7.64	26.47	6	0	2.034	148	52
High	Master Protein	Q9VMU4	60S ribosomal protein L37a OS=Drosophila melanogaster OX=7227 GN=RpL37A PE=1 SV=3	39	4	23	4	1	92	10.3	10.61	57.14	4	0	2.027	115.1	84.9
High	Master Protein	M9PG98	alpha-1,2-Mannosidase OS=Drosophila melanogaster OX=7227 GN=Edem1 PE=1 SV=1	3	2	2	2	1	1004	114.2	5.91	3.75	2	0	2.027	133.9	66.1
High	Master Protein	Q7JQN4	RNA helicase OS=Drosophila melanogaster OX=7227 GN=Rs1 PE=1 SV=1	6	3	4	3	1	782	87.8	9.47	8.35	3	0	2.023	105.1	94.9
High	Master Protein	A4V2B8	Casein kinase IIalpha, isoform C OS=Drosophila melanogaster OX=7227 GN=CkIIalpha PE=1 SV=1	46	9	28	9	1	336	39.9	7.24	101.46	9	0	2.018	139.3	60.7
High	Master Protein	Q8IQV9	Nuclear pore complex protein Nup205 OS=Drosophila melanogaster OX=7227 GN=Nup205 PE=2 SV=1	3	3	4	3	1	2090	235	6.65	12.31	3	0	2.015	133.7	66.3
High	Master Protein	Q0KHU5	Lysophosphatidylcholine acyltransferase OS=Drosophila melanogaster OX=7227 GN=LPCAT PE=2 SV=1	17	6	15	6	1	533	60	7.46	35.98	6	0	2.01	135.8	64.2
High	Master Protein	O18333	GH01619p OS=Drosophila melanogaster OX=7227 GN=Rab2 PE=1 SV=1	60	10	27	10	1	213	23.5	6.39	88.48	10	0	2.006	127.5	72.5
High	Master Protein	Q9W3X7	NADH dehydrogenase [ubiquinone] 1 beta subcomplex subunit 8, mitochondrial OS=Drosophila melanogaster OX=7227 GN=ND-ASHI PE=1 SV=1	35	5	12	5	1	175	20.2	8.09	26.53	5	0	2.006	132.5	67.5
High	Master Protein	A8DYI6	Prohibitin OS=Drosophila melanogaster OX=7227 GN=Phb2 PE=1 SV=1	64	25	73	25	1	338	37.3	9.54	238.13	25	0	1.999	139.6	60.4
High	Master Protein	Q8SY19	glutathione transferase OS=Drosophila melanogaster OX=7227 GN=Mgstl PE=1 SV=1	17	5	12	5	1	152	16.9	9.99	29.05	5	0	1.999	133.7	66.3
High	Master Protein	Q9V397	enoyl-CoA hydratase OS=Drosophila melanogaster OX=7227 GN=Mtpalpha PE=1 SV=1	65	45	113	45	1	783	84	9.17	400.03	45	0	1.985	123.3	76.7
High	Master Protein	Q9VCA2	Organic cation transporter protein OS=Drosophila melanogaster OX=7227 GN=Orct PE=1 SV=1	11	4	6	2	1	548	61	5.83	19.94	4	1	1.984	162.4	37.6
High	Master Protein	Q9VQ37	Mitochondrial carrier protein Rim2 OS=Drosophila melanogaster OX=7227 GN=Rim2 PE=2 SV=2	19	5	12	5	1	365	40.5	9.76	24.62	5	0	1.982	137.1	62.9
High	Master Protein	Q9VG82	Probable cytochrome P450 9f2 OS=Drosophila melanogaster OX=7227 GN=Cyp9f2 PE=2 SV=1	14	4	7	3	1	516	60.2	7.81	18.95	4	0	1.979	132.9	67.1
High	Master Protein	Q9VTU2	NADH dehydrogenase [ubiquinone] 1 beta subcomplex subunit 5, mitochondrial OS=Drosophila melanogaster OX=7227 GN=ND-SGDH PE=1 SV=1	30	5	20	5	1	186	22	8.51	63.07	5	0	1.976	148.5	51.5
High	Master Protein	Q7K3D4	peptidylprolyl isomerase OS=Drosophila melanogaster OX=7227 GN=zda PE=1 SV=1	30	8	14	8	1	397	44.8	5.33	41.86	8	0	1.973	127.9	72.1
High	Master Protein	Q9V597	60S ribosomal protein L31 OS=Drosophila melanogaster OX=7227 GN=RpL31 PE=1 SV=1	43	7	18	7	1	124	14.5	10.2	55.54	7	0	1.973	126.2	73.8
High	Master Protein	Q9VA91	40S ribosomal protein S7 OS=Drosophila melanogaster OX=7227 GN=RpS7 PE=1 SV=1	77	20	77	20	1	194	22.2	9.8	278.96	20	0	1.97	137.2	62.8
High	Master Protein	Q9VJ10	Lethal (2) 37Bb OS=Drosophila melanogaster OX=7227 GN=l(2)37Bb PE=1 SV=1	4	2	2	2	1	515	56.7	6.84	4.45	2	0	1.965	132.5	67.5
High	Master Protein	A0A0B4LHC9	Uncharacterized protein, isoform B OS=Drosophila melanogaster OX=7227 GN=Dmel\CG5554 PE=1 SV=1	29	11	30	11	1	330	37.2	4.68	97.77	11	0	1.964	134.7	65.3
High	Master Protein	Q9VRE0	dolichyl-diphosphooligosaccharide--protein glycotransferase OS=Drosophila melanogaster OX=7227 GN=Stt3A PE=1 SV=1	14	8	8	7	1	713	80.6	7.88	14.06	8	0	1.963	154.1	45.9
High	Master Protein	Q9VXM4	LD12946p OS=Drosophila melanogaster OX=7227 GN=MSBP PE=1 SV=1	35	7	17	7	1	248	27.9	4.74	53.76	7	0	1.958	118.7	81.3
High	Master Protein	Q7KLX3	Translocon-associated protein subunit delta OS=Drosophila melanogaster OX=7227 GN=Tapdelta PE=1 SV=1	54	7	31	7	1	166	17.6	8.54	117.16	7	0	1.952	135.5	64.5
High	Master Protein	Q9VTP4	60S ribosomal protein L10a-2 OS=Drosophila melanogaster OX=7227 GN=RpL10Ab PE=1 SV=2	74	19	73	19	1	217	24.3	9.86	248.7	19	0	1.95	115.3	84.7
High	Master Protein	Q9VQG4	Congested-like trachea protein OS=Drosophila melanogaster OX=7227 GN=colt PE=2 SV=1	19	6	11	6	1	306	32.9	9.51	36.46	6	0	1.947	128	72
High	Master Protein	A1Z9N0	Dynamin-like 120 kDa protein, mitochondrial OS=Drosophila melanogaster OX=7227 GN=Opa1 PE=1 SV=1	33	29	48	29	1	972	111.7	8.65	128.55	29	0	1.938	122.2	77.8
High	Master Protein	Q8IPT0	ER membrane protein complex subunit 10, isoform C OS=Drosophila melanogaster OX=7227 GN=EMC10 PE=1 SV=2	22	5	14	5	1	227	25.1	5.26	51.43	5	0	1.929	146.3	53.7
High	Master Protein	Q94515	Sphingolipid delta(4)-desaturase DES1 OS=Drosophila melanogaster OX=7227 GN=ifc PE=1 SV=1	15	3	8	3	1	321	37.2	9.11	24.68	3	0	1.929	131.7	68.3
High	Master Protein	Q6WV17	Polypeptide N-acetylgalactosaminyltransferase 5 OS=Drosophila melanogaster OX=7227 GN=Pgant5 PE=1 SV=2	8	4	6	4	1	630	72.1	7.83	15.81	4	0	1.927	128.2	71.8
High	Master Protein	C6SUW3	40S ribosomal protein S9 OS=Drosophila melanogaster OX=7227 GN=RpS9 PE=1 SV=1	56	19	54	19	1	195	22.6	10.61	143.89	19	0	1.914	127.3	72.7
High	Master Protein	Q9VYW6	rhomboid protease OS=Drosophila melanogaster OX=7227 GN=rho-4 PE=1 SV=2	17	6	11	6	1	417	48	5.95	25.03	6	0	1.912	171.2	28.8
High	Master Protein	Q9W3G0	Phosphatidylinositol glycan anchor biosynthesis class T OS=Drosophila melanogaster OX=7227 GN=PIG-T PE=2 SV=1	16	8	19	8	1	633	71.2	6.71	48.25	8	0	1.895	138.8	61.2
High	Master Protein	A0A0B4LG26	Calpain-A, isoform D OS=Drosophila melanogaster OX=7227 GN=CalpA PE=1 SV=1	21	12	24	11	1	843	95.6	4.96	79.76	12	1	1.894	131.2	68.8
High	Master Protein	O76742	CG5915 protein OS=Drosophila melanogaster OX=7227 GN=Rab7 PE=1 SV=1	55	9	19	9	1	207	23.3	5.47	56.57	9	0	1.891	119.3	80.7
High	Master Protein	Q9V491	Plexin A, isoform A OS=Drosophila melanogaster OX=7227 GN=PlexA PE=1 SV=1	9	14	24	14	1	1945	218.2	6.58	47.16	14	0	1.887	135.2	64.8
High	Master Protein	M9PI82	Mo25, isoform B OS=Drosophila melanogaster OX=7227 GN=Mo25 PE=3 SV=1	9	3	4	3	1	339	39.4	7.25	11.49	3	0	1.884	130.6	69.4
High	Master Protein	A1Z7B8	GEO08456p1 OS=Drosophila melanogaster OX=7227 GN=Dmel\CG30373 PE=2 SV=1	9	1	3	1	1	158	17.9	5.64	8.63	1	0	1.883	130.6	69.4
High	Master Protein	A0A0B4LHZ4	Mesh, isoform E OS=Drosophila melanogaster OX=7227 GN=mesh PE=1 SV=1	1	1	3	1	1	1243	141.7	6.77	9.33	1	0	1.873	130.4	69.6
High	Master Protein	A0A023GQA5	Prohibitin OS=Drosophila melanogaster OX=7227 GN=Phb1 PE=1 SV=1	84	22	96	22	1	276	30.4	5.73	337.08	22	0	1.87	121.6	78.4
High	Master Protein	M9PF16	Spectrin beta chain OS=Drosophila melanogaster OX=7227 GN=beta-Spec PE=3 SV=1	13	21	29	21	1	2308	267.5	5.33	73.13	21	0	1.869	138.8	61.2
Medium	Master Protein	Q8INW8	GH03493p OS=Drosophila melanogaster OX=7227 GN=anon-WO0140519.187 PE=2 SV=1	2	1	2	1	1	491	57.3	7.61	4.35	1	0	1.869	130.3	69.7
High	Master Protein	P54397	39 kDa FK506-binding nuclear protein OS=Drosophila melanogaster OX=7227 GN=Fkbp39 PE=1 SV=2	34	13	36	13	1	357	39.3	4.79	96.88	13	0	1.863	122.4	77.6
High	Master Protein	L0MQ04	ATP synthase subunit beta OS=Drosophila melanogaster OX=7227 GN=ATPsynbeta PE=1 SV=1	80	38	216	38	1	511	54.6	5.27	800.07	38	0	1.859	121.2	78.8
High	Master Protein	X2JCS6	60S ribosomal protein L7a OS=Drosophila melanogaster OX=7227 GN=RpL7A PE=3 SV=1	62	30	93	30	1	271	30.7	10.71	271.88	30	0	1.855	127	73
High	Master Protein	Q9V9W3	60S ribosomal protein L6 OS=Drosophila melanogaster OX=7227 GN=RpL6 PE=1 SV=1	49	20	77	20	1	262	29.7	10.71	250.35	20	0	1.852	133.8	66.2
High	Master Protein	E2QCQ7	Core 1 galactosyltransferase A, isoform B OS=Drosophila melanogaster OX=7227 GN=C1GalTA PE=1 SV=1	17	5	13	5	1	388	44.3	6.67	31.34	5	0	1.849	142.9	57.1
High	Master Protein	O16797	60S ribosomal protein L3 OS=Drosophila melanogaster OX=7227 GN=RpL3 PE=1 SV=3	59	29	111	29	1	416	46.9	10.24	361.18	29	0	1.844	127.1	72.9
High	Master Protein	A0A0B4LGJ9	Glycerol-3-phosphate acyltransferase 4, isoform D OS=Drosophila melanogaster OX=7227 GN=Gpat4 PE=1 SV=1	15	8	9	8	1	537	60.6	8.22	22.23	8	0	1.837	132.1	67.9
High	Master Protein	Q9VG80	Palmitoyltransferase OS=Drosophila melanogaster OX=7227 GN=Dmel\CG5196 PE=2 SV=1	3	1	2	1	1	427	49.2	9.28	5.32	1	0	1.837	129.5	70.5
High	Master Protein	M9MRC9	60S ribosomal protein L27a OS=Drosophila melanogaster OX=7227 GN=RpL27A PE=2 SV=1	44	10	36	10	1	149	17	10.71	127.3	10	0	1.834	126.1	73.9
High	Master Protein	P41042	40S ribosomal protein S4 OS=Drosophila melanogaster OX=7227 GN=RpS4 PE=1 SV=2	70	28	126	28	1	261	29.1	10.18	398.17	28	0	1.832	128.9	71.1
High	Master Protein	A0A0B4KH34	Annexin OS=Drosophila melanogaster OX=7227 GN=AnxB9 PE=1 SV=1	55	27	154	27	1	324	35.9	5.06	503.24	27	0	1.829	126.6	73.4
High	Master Protein	O15971	LD39986p OS=Drosophila melanogaster OX=7227 GN=Rab10 PE=1 SV=1	33	8	24	5	1	204	23.3	8.05	66.32	8	0	1.827	152.9	47.1
High	Master Protein	O61231	60S ribosomal protein L10 OS=Drosophila melanogaster OX=7227 GN=RpL10 PE=1 SV=1	68	19	58	19	1	218	25.5	9.85	165.41	19	0	1.821	124	76
High	Master Protein	Q9VJH8	FI03416p OS=Drosophila melanogaster OX=7227 GN=Ugt37D1 PE=1 SV=1	21	8	13	8	1	543	60.5	9.45	27.89	8	0	1.812	122.1	77.9
High	Master Protein	P04359	60S ribosomal protein L32 OS=Drosophila melanogaster OX=7227 GN=RpL32 PE=1 SV=3	42	9	34	9	1	134	16	11.4	99.95	9	0	1.81	132.9	67.1
High	Master Protein	Q9VUL8	Peroxisomal assembly protein PEX3 OS=Drosophila melanogaster OX=7227 GN=Pex3 PE=1 SV=1	10	2	4	2	1	385	43.7	8.5	10.6	2	0	1.81	128.8	71.2
High	Master Protein	Q5U117	Enigma OS=Drosophila melanogaster OX=7227 GN=Egm PE=1 SV=1	47	20	39	20	1	639	70.8	6.44	101.29	20	0	1.808	138.3	61.7
High	Master Protein	A0A4D6K2Q0	Uncharacterized protein, isoform H OS=Drosophila melanogaster OX=7227 GN=CG11935 PE=1 SV=1	2	1	2	1	1	349	38.6	7.42	0	1	0	1.799	128.5	71.5
High	Master Protein	Q9VHG4	ATPase H(+)-transporting accessory protein 2 OS=Drosophila melanogaster OX=7227 GN=ATP6AP2 PE=1 SV=1	26	6	17	6	1	320	34.4	5.82	57.91	6	0	1.798	118.3	81.7
High	Master Protein	Q9VBU8	Nucleoporin Nup37 OS=Drosophila melanogaster OX=7227 GN=Nup37 PE=2 SV=1	4	1	1	1	1	320	35.3	6.34	2.57	1	0	1.798	128.5	71.5
High	Master Protein	Q9VHE5	60S ribosomal protein L34 OS=Drosophila melanogaster OX=7227 GN=RpL34b PE=1 SV=1	36	8	23	3	1	168	18.4	11.52	58.38	8	5	1.796	122.1	77.9
High	Master Protein	Q9Y1A7	LD25378p OS=Drosophila melanogaster OX=7227 GN=mnd PE=2 SV=1	5	2	3	2	1	499	54.3	6.73	7.81	2	0	1.796	128.5	71.5
High	Master Protein	Q9VMT5	Probable cytochrome P450 28d1 OS=Drosophila melanogaster OX=7227 GN=Cyp28d1 PE=2 SV=1	20	7	7	7	1	502	57.2	8.16	14.89	7	0	1.793	132.6	67.4
High	Master Protein	Q9VXK7	LD31474p OS=Drosophila melanogaster OX=7227 GN=ND-20 PE=2 SV=1	27	4	8	4	1	221	24.6	9.74	23.13	4	0	1.788	129.6	70.4
High	Master Protein	Q9VKJ6	FI03653p OS=Drosophila melanogaster OX=7227 GN=Dmel\CG6230 PE=1 SV=1	14	11	14	11	1	1225	136.3	7.74	36.05	11	0	1.787	130.5	69.5
High	Master Protein	Q9VC10	Phosphatidylinositol glycan anchor biosynthesis class S OS=Drosophila melanogaster OX=7227 GN=PIG-S PE=1 SV=2	21	9	18	9	1	536	60.4	7.69	47.63	9	0	1.783	151.5	48.5
High	Master Protein	P55841	60S ribosomal protein L14 OS=Drosophila melanogaster OX=7227 GN=RpL14 PE=1 SV=1	46	13	64	13	1	166	19.2	11.18	183.28	13	0	1.782	127	73
High	Master Protein	Q9VTH0	Procollagen-lysine,2-oxoglutarate 5-dioxygenase OS=Drosophila melanogaster OX=7227 GN=Plod PE=1 SV=1	10	7	8	7	1	721	82.5	5.68	17.43	7	0	1.775	129.8	70.2
High	Master Protein	Q9VW40	LD31235p OS=Drosophila melanogaster OX=7227 GN=TORIP PE=1 SV=2	28	8	11	8	1	301	34	6	33.82	8	0	1.774	125.6	74.4
High	Master Protein	Q9VIN9	28S ribosomal protein S18b, mitochondrial OS=Drosophila melanogaster OX=7227 GN=mRpS18B PE=1 SV=1	14	2	2	2	1	204	23.2	8.68	3.74	2	0	1.77	127.8	72.2
Low	Master Protein	Q86P06	Nuclear factor I, isoform B OS=Drosophila melanogaster OX=7227 GN=NfI PE=2 SV=1	1	1	1	1	1	766	85.3	6.7	2.19	1	0	1.765	127.7	72.3
High	Master Protein	Q9VIG0	Malectin domain-containing protein OS=Drosophila melanogaster OX=7227 GN=Dmel\CG9257 PE=1 SV=1	9	3	4	3	1	347	39.2	5.29	9.96	3	0	1.762	127.3	72.7
High	Master Protein	P41093	60S ribosomal protein L18a OS=Drosophila melanogaster OX=7227 GN=RpL18A PE=1 SV=1	58	16	61	16	1	177	21	10.62	168.63	16	0	1.76	123.9	76.1
High	Master Protein	Q9W253	LD41023p OS=Drosophila melanogaster OX=7227 GN=mRpS29 PE=1 SV=1	15	3	3	3	1	392	44.3	8.41	7.94	3	0	1.759	63.5	136.5
High	Master Protein	A0A0B4KFE4	Acyl-CoA synthetase long-chain, isoform J OS=Drosophila melanogaster OX=7227 GN=Acsl PE=1 SV=1	41	29	67	29	1	728	81.8	8.29	190.15	29	0	1.75	125.6	74.4
Medium	Master Protein	Q9VBV8	Mannosyltransferase OS=Drosophila melanogaster OX=7227 GN=Alg9 PE=2 SV=1	2	1	1	1	1	623	72	9.25	0	1	0	1.75	127.3	72.7
High	Master Protein	Q8IRG6	FACT complex subunit spt16 OS=Drosophila melanogaster OX=7227 GN=dre4 PE=1 SV=2	12	10	13	10	1	1083	123.5	6.29	29.8	10	0	1.746	111.3	88.7
High	Master Protein	Q9VKM7	AT01533p OS=Drosophila melanogaster OX=7227 GN=CG6089 PE=1 SV=2	31	18	43	18	1	677	75.6	9.44	122.15	18	0	1.739	133.1	66.9
High	Master Protein	Q1RL12	IP16413p OS=Drosophila melanogaster OX=7227 GN=nrv2 PE=1 SV=1	32	7	13	7	1	322	36.9	7.93	27.7	7	0	1.738	128.4	71.6
High	Master Protein	Q9VH39	Protein NDUFAF4 homolog OS=Drosophila melanogaster OX=7227 GN=CG11722 PE=2 SV=1	32	5	7	5	1	203	23.7	8.81	19.92	5	0	1.732	105	95
High	Master Protein	Q7KMM4	BcDNA.GH04962 OS=Drosophila melanogaster OX=7227 GN=GCS2alpha PE=1 SV=1	50	37	88	37	1	924	105.7	6.51	272.83	37	0	1.727	118.1	81.9
High	Master Protein	Q8INM3	Protein slender lobes OS=Drosophila melanogaster OX=7227 GN=sle PE=1 SV=1	1	1	3	1	1	1420	158.6	5.24	7.2	1	0	1.726	126.6	73.4
High	Master Protein	Q9VJ11	Calcium load-activated calcium channel OS=Drosophila melanogaster OX=7227 GN=anon-37B-2 PE=1 SV=1	18	2	5	2	1	183	20.8	9.5	17.39	2	0	1.723	136.3	63.7
High	Master Protein	A0A0B4K6N1	40S ribosomal protein S8 OS=Drosophila melanogaster OX=7227 GN=RpS8 PE=3 SV=1	66	23	108	23	1	208	23.7	10.48	383.05	23	0	1.721	130.8	69.2
High	Master Protein	M9PGI6	Secretory 22, isoform B OS=Drosophila melanogaster OX=7227 GN=Sec22 PE=1 SV=1	26	5	7	5	1	213	24.8	9.29	20.35	5	0	1.719	133.5	66.5
High	Master Protein	Q7K0F7	Carbonyl reductase, isoform A OS=Drosophila melanogaster OX=7227 GN=Dmel\CG11200 PE=1 SV=1	25	7	10	7	1	355	39.6	9.16	28.84	7	0	1.718	137.5	62.5
High	Master Protein	P91927	Mitochondrial proton/calcium exchanger protein OS=Drosophila melanogaster OX=7227 GN=Letm1 PE=2 SV=2	3	2	4	2	1	1013	113.5	6.84	4.59	2	0	1.7	125.9	74.1
High	Master Protein	P10987	Actin-5C OS=Drosophila melanogaster OX=7227 GN=Act5C PE=1 SV=4	72	32	174	2	1	376	41.8	5.48	577.78	32	28	1.694	116.6	83.4
High	Master Protein	M9PBP5	Derlin OS=Drosophila melanogaster OX=7227 GN=Der-1 PE=3 SV=1	8	1	16	1	1	245	28.2	9.06	49.34	1	0	1.694	125.8	74.2
High	Master Protein	X2JC35	60S ribosomal protein L36 OS=Drosophila melanogaster OX=7227 GN=RpL36 PE=2 SV=1	41	9	29	9	1	115	13.5	11.37	79.26	9	0	1.693	131.1	68.9
High	Master Protein	Q7K569	Glycerol-3-phosphate dehydrogenase OS=Drosophila melanogaster OX=7227 GN=Gpo1 PE=1 SV=1	64	33	96	33	1	724	80.4	7.65	299.29	33	0	1.692	123.2	76.8
Low	Master Protein	A0A126GUQ2	Piezo-type mechanosensitive ion channel component (Fragment) OS=Drosophila melanogaster OX=7227 GN=Pzl PE=3 SV=1	0	1	2	1	1	2326	273.7	9.32	4.2	1	0	1.684	125.5	74.5
High	Master Protein	Q6NN55	Lysophospholipid acyltransferase 6 OS=Drosophila melanogaster OX=7227 GN=oys PE=1 SV=1	7	3	5	3	1	722	81.2	8.29	10.11	3	0	1.68	125.4	74.6
High	Master Protein	O18335	Drab11 OS=Drosophila melanogaster OX=7227 GN=Rab11 PE=1 SV=1	71	15	51	15	1	214	24.2	5.73	136.62	15	0	1.678	110.8	89.2
High	Master Protein	Q8IR72	FI19011p1 OS=Drosophila melanogaster OX=7227 GN=Dmel\CG32638 PE=1 SV=2	10	1	5	1	1	159	17.7	6.95	12.82	1	0	1.671	125.1	74.9
High	Master Protein	E1JJ73	aminoacyl-tRNA hydrolase OS=Drosophila melanogaster OX=7227 GN=Dmel\CG1307 PE=1 SV=1	24	4	8	4	1	186	19.9	8.9	24.05	4	0	1.669	124.8	75.2
High	Master Protein	Q9V3W2	NADH dehydrogenase [ubiquinone] 1 beta subcomplex subunit 6 OS=Drosophila melanogaster OX=7227 GN=ND-B17 PE=1 SV=1	36	6	10	6	1	167	19	9.82	28.14	6	0	1.667	136.3	63.7
High	Master Protein	Q9W423	LD18904p OS=Drosophila melanogaster OX=7227 GN=schlank PE=1 SV=2	9	4	9	4	1	400	46.3	9.41	25.49	4	0	1.662	134.1	65.9
High	Master Protein	Q9VBQ5	LD38433p OS=Drosophila melanogaster OX=7227 GN=Dmel\CG5112 PE=1 SV=1	24	10	16	10	1	523	58.4	8.34	42.23	10	0	1.661	119.8	80.2
High	Master Protein	Q9VXG4	Annexin B11 OS=Drosophila melanogaster OX=7227 GN=AnxB11 PE=2 SV=2	14	5	7	5	1	511	56.2	7.15	14.99	5	0	1.66	132.8	67.2
High	Master Protein	A0A0B4KH86	Inwardly rectifying potassium channel 1, isoform F OS=Drosophila melanogaster OX=7227 GN=Irk1 PE=1 SV=1	3	2	2	2	1	652	71.7	8.79	4.45	2	0	1.66	124.8	75.2
High	Master Protein	Q9VLS0	LD18607p OS=Drosophila melanogaster OX=7227 GN=Dmel\CG8460 PE=1 SV=1	11	3	4	3	1	402	45.8	8.95	10.92	3	0	1.652	172.6	27.4
High	Master Protein	Q9VUR0	Probable Ufm1-specific protease 2 OS=Drosophila melanogaster OX=7227 GN=CG16979 PE=2 SV=1	22	8	17	8	1	607	68.2	6.76	48.59	8	0	1.649	125	75
High	Master Protein	M9PB84	40S ribosomal protein S2 OS=Drosophila melanogaster OX=7227 GN=RpS2 PE=3 SV=1	65	17	62	17	1	267	28.9	10.15	205.29	17	0	1.647	106.8	93.2
High	Master Protein	Q9W5W8	RE22677p OS=Drosophila melanogaster OX=7227 GN=Ech1 PE=1 SV=2	54	10	19	10	1	312	33.8	7.46	55.02	10	0	1.645	113.7	86.3
High	Master Protein	Q9VVU2	GEO07453p1 OS=Drosophila melanogaster OX=7227 GN=RpL26 PE=1 SV=1	65	15	40	15	1	149	17.3	10.95	94.87	15	0	1.64	133.6	66.4
High	Master Protein	Q86BA5	LP01981p OS=Drosophila melanogaster OX=7227 GN=p24-2 PE=2 SV=1	34	8	26	8	1	244	28.2	6.73	79.47	8	0	1.632	128.2	71.8
High	Master Protein	Q9VEQ2	ER membrane protein complex subunit 2 OS=Drosophila melanogaster OX=7227 GN=EMC2B PE=2 SV=2	35	7	21	7	1	282	32.7	7.05	77.2	7	0	1.626	131.8	68.2
High	Master Protein	Q9VUB9	LD24362p OS=Drosophila melanogaster OX=7227 GN=0670/06 PE=1 SV=1	9	2	5	2	1	501	56.1	8.92	15.48	2	0	1.626	122	78
High	Master Protein	Q9VM69	CG10206-PA OS=Drosophila melanogaster OX=7227 GN=nop5 PE=1 SV=2	52	19	35	19	1	511	57.1	8.59	91.57	19	0	1.622	119.8	80.2
High	Master Protein	A1ZBJ2	Uncharacterized protein, isoform B OS=Drosophila melanogaster OX=7227 GN=Acadvl PE=1 SV=2	51	30	64	30	1	627	68.3	7.77	186.63	30	0	1.618	117.2	82.8
High	Master Protein	Q9VJ28	FI05204p OS=Drosophila melanogaster OX=7227 GN=L2HGDH PE=1 SV=1	25	7	9	7	1	455	50.1	8.59	20.56	7	0	1.618	149.1	50.9
High	Master Protein	O46067	EG:25E8.1 protein OS=Drosophila melanogaster OX=7227 GN=Grp170 PE=1 SV=1	59	51	153	51	1	923	103.4	5.12	522.49	51	0	1.616	123.4	76.6
High	Master Protein	Q94511	NADH-ubiquinone oxidoreductase 75 kDa subunit, mitochondrial OS=Drosophila melanogaster OX=7227 GN=ND-75 PE=2 SV=3	38	20	44	20	1	731	78.6	6.84	131.66	20	0	1.615	118	82
High	Master Protein	P02572	Actin-42A OS=Drosophila melanogaster OX=7227 GN=Act42A PE=1 SV=3	72	31	171	4	1	376	41.8	5.48	571.18	31	0	1.611	130.5	69.5
High	Master Protein	Q9VNB9	60S ribosomal protein L35a OS=Drosophila melanogaster OX=7227 GN=RpL35A PE=1 SV=1	41	12	24	12	1	157	17.6	11.12	53.5	12	0	1.609	106.2	93.8
High	Master Protein	Q9VTU4	Eukaryotic translation initiation factor 3 subunit L OS=Drosophila melanogaster OX=7227 GN=eIF3l PE=2 SV=1	19	10	14	10	1	539	63.2	5.96	35.16	10	0	1.609	109.7	90.3
High	Master Protein	Q9VSG9	GH24192p OS=Drosophila melanogaster OX=7227 GN=Dmel\CG13671 PE=1 SV=2	4	2	2	2	1	698	80.2	9.17	4.63	2	0	1.606	123.3	76.7
High	Master Protein	M9PH59	Ribosomal protein L37 OS=Drosophila melanogaster OX=7227 GN=RpL37-1 PE=2 SV=1	20	2	4	2	1	93	10.6	11.69	6.99	2	0	1.601	115.7	84.3
High	Master Protein	A1Z7S0	Receptor mediated endocytosis 8, isoform A OS=Drosophila melanogaster OX=7227 GN=Rme-8 PE=1 SV=1	6	10	13	10	1	2408	272.4	7.05	28.12	10	0	1.597	114.1	85.9
High	Master Protein	Q9VV87	Elongation of very long chain fatty acids protein 6 OS=Drosophila melanogaster OX=7227 GN=Baldspot PE=1 SV=2	4	1	2	1	1	316	36.8	9.51	5.2	1	0	1.595	122.9	77.1
High	Master Protein	M9NHG9	Proline dehydrogenase OS=Drosophila melanogaster OX=7227 GN=slgA PE=1 SV=1	23	11	16	11	1	681	77.2	8.9	47.9	11	0	1.594	132.9	67.1
High	Master Protein	A0A0B4KGE4	alpha-glucosidase OS=Drosophila melanogaster OX=7227 GN=CD98hc PE=1 SV=1	31	18	61	18	1	629	69.3	5.48	191.98	18	0	1.592	126.9	73.1
High	Master Protein	Q9W4P5	V-type proton ATPase subunit d 1 OS=Drosophila melanogaster OX=7227 GN=VhaAC39-1 PE=2 SV=1	31	7	14	7	1	350	39.8	4.91	43.37	7	0	1.592	132.3	67.7
Medium	Master Protein	Q059A4	Transmembrane protein 186 OS=Drosophila melanogaster OX=7227 GN=Dmel\CG4627 PE=2 SV=1	4	1	2	1	1	204	22.8	9.52	4.48	1	0	1.591	122.8	77.2
High	Master Protein	O62621	Coatomer subunit beta' OS=Drosophila melanogaster OX=7227 GN=beta'COP PE=2 SV=2	36	24	40	24	1	914	102.6	5.26	116.29	24	0	1.589	111.6	88.4
High	Master Protein	Q9VEU2	Derlin OS=Drosophila melanogaster OX=7227 GN=Der-2 PE=1 SV=1	23	4	5	4	1	261	29.8	6.77	9.86	4	0	1.589	122.4	77.6
High	Master Protein	Q8SXY6	Transmembrane emp24 domain-containing protein bai OS=Drosophila melanogaster OX=7227 GN=bai PE=2 SV=1	31	12	34	12	1	206	23.7	8.22	81.26	12	0	1.587	138.6	61.4
High	Master Protein	Q9VQ79	Putative apoptosis-inducing factor 1, mitochondrial OS=Drosophila melanogaster OX=7227 GN=AIF PE=2 SV=2	17	9	21	9	1	739	81.2	6.2	65.27	9	0	1.586	115.6	84.4
High	Master Protein	Q9VKM3	ATP synthase subunit OS=Drosophila melanogaster OX=7227 GN=ATPsynG PE=1 SV=1	43	6	22	6	1	99	10.9	9.76	56.46	6	0	1.586	126.5	73.5
High	Master Protein	Q7JVK8	GEO08987p1 OS=Drosophila melanogaster OX=7227 GN=Dmel\CG5323 PE=1 SV=1	59	6	14	6	1	146	16.6	7.24	35.55	6	0	1.586	116.2	83.8
High	Master Protein	Q99323	Myosin heavy chain, non-muscle OS=Drosophila melanogaster OX=7227 GN=zip PE=1 SV=2	37	69	138	2	1	2057	236.5	5.68	435.06	69	0	1.583	79.7	120.3
High	Master Protein	Q9VAY2	Heat shock protein 83 OS=Drosophila melanogaster OX=7227 GN=Gp93 PE=1 SV=1	65	53	182	52	1	787	90.2	5.02	611.72	53	0	1.581	111.6	88.4
High	Master Protein	Q9VIM0	GH14278p OS=Drosophila melanogaster OX=7227 GN=38C.55 PE=1 SV=1	17	7	12	7	1	475	53.7	5.71	32.5	7	0	1.581	127.5	72.5
High	Master Protein	Q9VCC2	RE50040p OS=Drosophila melanogaster OX=7227 GN=Dmel\CG5510 PE=1 SV=1	23	7	12	7	1	329	37.6	6.87	28.5	7	0	1.578	139.4	60.6
High	Master Protein	A0A0B4LFD9	40S ribosomal protein S23 OS=Drosophila melanogaster OX=7227 GN=RpS23 PE=2 SV=1	46	11	41	11	1	143	16	10.59	124.76	11	0	1.571	125.8	74.2
High	Master Protein	Q9VIF0	Nucleolar complex protein 2 homolog OS=Drosophila melanogaster OX=7227 GN=CG9246 PE=1 SV=1	2	1	1	1	1	766	86.6	7.3	3.08	1	0	1.567	122.1	77.9
High	Master Protein	Q4U2G8	LD02432p OS=Drosophila melanogaster OX=7227 GN=Dmel\CG11961 PE=1 SV=1	23	16	38	16	1	891	100.9	8.92	95.95	16	0	1.564	118.8	81.2
High	Master Protein	Q9VXN2	Protein stunted OS=Drosophila melanogaster OX=7227 GN=sun PE=1 SV=1	44	2	8	2	1	61	6.8	10.59	26.23	2	0	1.562	128.2	71.8
High	Master Protein	Q9VAY3	Mitoferrin OS=Drosophila melanogaster OX=7227 GN=mfrn PE=2 SV=1	12	3	5	3	1	379	41.8	8.75	13.07	3	0	1.555	119.6	80.4
High	Master Protein	E2QCK0	Transport and golgi organization 11, isoform B OS=Drosophila melanogaster OX=7227 GN=Tango11 PE=1 SV=1	4	1	2	1	1	277	31.5	6.19	4.42	1	0	1.55	121.6	78.4
Medium	Master Protein	Q9W246	Uncharacterized protein OS=Drosophila melanogaster OX=7227 GN=Dmel\CG4554 PE=1 SV=2	0	1	1	1	1	2733	311.7	7.74	2.2	1	0	1.55	121.6	78.4
High	Master Protein	Q9W3C7	Palmitoyl-protein thioesterase 1 OS=Drosophila melanogaster OX=7227 GN=Ppt1 PE=2 SV=2	18	4	8	4	1	314	35.8	7.14	20.4	4	0	1.549	116.4	83.6
High	Master Protein	B7Z0C9	GH15104p1 OS=Drosophila melanogaster OX=7227 GN=Dmel\CG42307 PE=2 SV=1	9	1	2	1	1	95	11	9.98	3.97	1	0	1.549	121.5	78.5
High	Master Protein	Q9W5R8	60S ribosomal protein L5 OS=Drosophila melanogaster OX=7227 GN=RpL5 PE=1 SV=2	64	20	90	20	1	299	34	9.77	268.86	20	0	1.543	129.8	70.2
High	Master Protein	Q9V7N5	V-type proton ATPase subunit C OS=Drosophila melanogaster OX=7227 GN=Vha44 PE=2 SV=5	12	9	12	9	1	836	92.3	7.56	39.28	9	0	1.542	80.2	119.8
High	Master Protein	Q8IRD3	Glutathione peroxidase OS=Drosophila melanogaster OX=7227 GN=Gtpx PE=1 SV=1	49	11	34	11	1	238	26.2	8.76	105.99	11	0	1.538	106.8	93.2
High	Master Protein	P09180	60S ribosomal protein L4 OS=Drosophila melanogaster OX=7227 GN=RpL4 PE=1 SV=2	59	32	131	32	1	401	45	11.47	429.24	32	0	1.535	122	78
High	Master Protein	Q9VFF0	GH01077p OS=Drosophila melanogaster OX=7227 GN=UQCR-C1 PE=1 SV=2	76	29	101	29	1	470	51.8	6	347.91	29	0	1.532	122.7	77.3
High	Master Protein	Q8T045	O-glucosyltransferase rumi OS=Drosophila melanogaster OX=7227 GN=rumi PE=1 SV=1	17	5	12	5	1	411	47.7	8.25	26.94	5	0	1.53	116.7	83.3
High	Master Protein	Q9VMB9	Cytochrome c oxidase subunit 5B, isoform A OS=Drosophila melanogaster OX=7227 GN=COX5B PE=1 SV=1	31	4	11	4	1	120	13.6	8.69	33.09	4	0	1.528	125.6	74.4
High	Master Protein	Q9W3M4	LD24308p OS=Drosophila melanogaster OX=7227 GN=orion PE=1 SV=1	20	10	16	10	1	664	77.1	7.18	40.89	10	0	1.527	129.8	70.2
High	Master Protein	Q8IRL4	alpha-1,2-Mannosidase OS=Drosophila melanogaster OX=7227 GN=alpha-Man-Ia PE=1 SV=2	12	7	9	7	1	684	76.4	6.8	12.74	7	0	1.526	112.7	87.3
High	Master Protein	M9PEA6	40S ribosomal protein S21 OS=Drosophila melanogaster OX=7227 GN=RpS21 PE=1 SV=1	78	11	53	11	1	83	9.2	5.91	194.22	11	0	1.522	111.9	88.1
High	Master Protein	Q95WY3	FI04781p OS=Drosophila melanogaster OX=7227 GN=Nop56 PE=1 SV=1	35	12	20	12	1	496	54.8	9.28	61.13	12	0	1.519	118.3	81.7
High	Master Protein	Q7KN61	Farnesyl pyrophosphate synthase OS=Drosophila melanogaster OX=7227 GN=Fpps PE=1 SV=1	21	7	16	7	1	419	47.9	6.92	46	7	0	1.519	114.2	85.8
High	Master Protein	Q9VVH5	Cytochrome b-c1 complex subunit 8 OS=Drosophila melanogaster OX=7227 GN=UQCR-Q PE=1 SV=1	17	2	3	2	1	89	10.1	10.08	6.42	2	0	1.519	147	53
High	Master Protein	Q9VHV5	ADP-ribosylation factor-like protein 8 OS=Drosophila melanogaster OX=7227 GN=Arl8 PE=1 SV=1	30	3	6	3	1	186	21.2	7.21	24.14	3	0	1.518	123.8	76.2
High	Master Protein	O17445	60S ribosomal protein L15 OS=Drosophila melanogaster OX=7227 GN=RpL15 PE=1 SV=1	43	10	27	10	1	204	24.3	11.47	58.99	10	0	1.514	130.8	69.2
High	Master Protein	Q9VGS3	Succinate dehydrogenase cytochrome b560 subunit, mitochondrial OS=Drosophila melanogaster OX=7227 GN=SdhC PE=1 SV=2	16	3	8	3	1	171	18.5	9.31	25.96	3	0	1.514	131.3	68.7
High	Master Protein	Q9U6R9	GH13039p OS=Drosophila melanogaster OX=7227 GN=gammaSnap1 PE=1 SV=1	8	2	2	2	1	302	33.7	5.33	6.03	2	0	1.513	120.4	79.6
High	Master Protein	Q9VA18	Coiled-coil-helix-coiled-coil-helix domain containing 3 OS=Drosophila melanogaster OX=7227 GN=Chchd3 PE=1 SV=1	46	6	21	6	1	223	24.2	8.97	82.91	6	0	1.51	121.8	78.2
High	Master Protein	Q9VIQ8	Cytochrome c oxidase subunit 4 OS=Drosophila melanogaster OX=7227 GN=COX4 PE=1 SV=1	36	6	15	6	1	182	20.5	8.25	52.43	6	0	1.509	138.5	61.5
High	Master Protein	O97422	Galactosylgalactosylxylosylprotein 3-beta-glucuronosyltransferase I OS=Drosophila melanogaster OX=7227 GN=GlcAT-I PE=2 SV=2	8	3	4	3	1	306	35	9.14	5.54	3	0	1.508	111.8	88.2
High	Master Protein	Q9VPX2	Major facilitator superfamily transporter 3 OS=Drosophila melanogaster OX=7227 GN=MFS3 PE=1 SV=1	1	1	2	1	1	512	55	7.46	3.9	1	0	1.508	120.2	79.8
High	Master Protein	Q9VW57	Grasp65 OS=Drosophila melanogaster OX=7227 GN=Grasp65 PE=1 SV=1	11	3	6	3	1	460	47.7	4.74	17.63	3	0	1.5	120	80
High	Master Protein	Q94523	Succinate dehydrogenase [ubiquinone] flavoprotein subunit, mitochondrial OS=Drosophila melanogaster OX=7227 GN=SdhA PE=2 SV=3	46	21	47	21	1	661	72.3	7.12	139.29	21	0	1.499	120.3	79.7
High	Master Protein	Q7KTJ7	Basigin, isoform G OS=Drosophila melanogaster OX=7227 GN=Bsg PE=1 SV=1	14	8	16	8	1	648	70.5	6.89	50.22	8	0	1.49	130.2	69.8
High	Master Protein	P17704	40S ribosomal protein S17 OS=Drosophila melanogaster OX=7227 GN=RpS17 PE=1 SV=2	63	8	39	8	1	131	15.3	9.94	128.97	8	0	1.489	111.6	88.4
High	Master Protein	Q9VMI3	NADH dehydrogenase [ubiquinone] flavoprotein 1, mitochondrial OS=Drosophila melanogaster OX=7227 GN=ND-51 PE=1 SV=1	39	13	21	13	1	474	51.8	8.47	66.46	13	0	1.487	133.3	66.7
High	Master Protein	Q0E9F9	FI16720p1 OS=Drosophila melanogaster OX=7227 GN=Dmel\CG2915 PE=1 SV=1	8	4	8	3	1	453	51	6.13	5.41	4	0	1.486	102.1	97.9
High	Master Protein	Q06559	40S ribosomal protein S3 OS=Drosophila melanogaster OX=7227 GN=RpS3 PE=1 SV=1	87	29	106	29	1	246	27.5	9.39	343.03	29	0	1.484	118	82
High	Master Protein	P38979	40S ribosomal protein SA OS=Drosophila melanogaster OX=7227 GN=sta PE=1 SV=3	79	14	62	14	1	270	30.2	4.87	231.57	14	0	1.477	103.7	96.3
High	Master Protein	A1Z729	Uncharacterized protein OS=Drosophila melanogaster OX=7227 GN=Rdh1 PE=1 SV=1	22	7	15	7	1	330	36.6	8.66	39.96	7	0	1.475	115.5	84.5
High	Master Protein	Q9VL24	Niemann-Pick type C-1a, isoform A OS=Drosophila melanogaster OX=7227 GN=Npc1a PE=1 SV=2	4	5	6	5	1	1287	143.2	5.58	11.92	5	0	1.469	167.6	32.4
High	Master Protein	Q9V9S0	FI04419p OS=Drosophila melanogaster OX=7227 GN=Lamp1 PE=1 SV=3	14	4	13	4	1	318	34.8	6.11	49.77	4	0	1.465	130.2	69.8
High	Master Protein	Q9VEY5	MICOS complex subunit OS=Drosophila melanogaster OX=7227 GN=Mic26-27 PE=1 SV=1	34	4	8	4	1	226	24.5	8.78	28.21	4	0	1.465	121.7	78.3
High	Master Protein	Q9VJZ4	NADH dehydrogenase [ubiquinone] 1 beta subcomplex subunit 9 OS=Drosophila melanogaster OX=7227 GN=ND-B22 PE=1 SV=1	15	2	5	2	1	144	17.4	9.5	10.49	2	0	1.463	119.1	80.9
High	Master Protein	O18332	FI01544p OS=Drosophila melanogaster OX=7227 GN=Rab1 PE=1 SV=1	87	25	122	22	1	205	22.7	5.47	439.81	25	3	1.46	130.5	69.5
High	Master Protein	P55162	Membrane-associated protein Hem OS=Drosophila melanogaster OX=7227 GN=Hem PE=2 SV=1	9	9	13	9	1	1126	129.3	6.81	33.77	9	0	1.46	113.6	86.4
High	Master Protein	Q9VID7	Lethal (2) k14505, isoform A OS=Drosophila melanogaster OX=7227 GN=l(2)k14505 PE=1 SV=1	16	3	7	3	1	279	31.8	7.2	18.04	3	0	1.459	118.7	81.3
High	Master Protein	Q7JZ25	Chloride channel protein OS=Drosophila melanogaster OX=7227 GN=ClC-b PE=1 SV=1	9	6	7	6	1	813	90.5	8.34	12.48	6	0	1.455	124.2	75.8
High	Master Protein	Q8MLQ5	Kazachoc, isoform D OS=Drosophila melanogaster OX=7227 GN=kcc PE=1 SV=1	14	12	24	12	1	1074	119.2	6.68	56.7	12	0	1.454	128.4	71.6
High	Master Protein	Q9VEA1	Eukaryotic translation initiation factor 4C OS=Drosophila melanogaster OX=7227 GN=eIF1A PE=1 SV=1	29	4	14	4	1	148	17.1	5.22	37.14	4	0	1.449	96.3	103.7
High	Master Protein	Q9VJ25	Membrane magnesium transporter OS=Drosophila melanogaster OX=7227 GN=EMC5 PE=2 SV=1	25	2	3	2	1	109	12.4	8.53	10.21	2	0	1.446	119.9	80.1
High	Master Protein	Q9W1H8	GH13256p OS=Drosophila melanogaster OX=7227 GN=Mtpbeta PE=1 SV=1	62	25	57	25	1	469	50.6	9.14	196.92	25	0	1.444	113.1	86.9
High	Master Protein	Q0E9B6	40S ribosomal protein S11 OS=Drosophila melanogaster OX=7227 GN=RpS11 PE=1 SV=1	57	17	55	17	1	155	18.1	10.93	159.57	17	0	1.443	119.3	80.7
High	Master Protein	Q9VLT7	IP17351p OS=Drosophila melanogaster OX=7227 GN=RpL36A PE=1 SV=2	33	6	14	6	1	104	12.5	10.8	40.33	6	0	1.439	124.5	75.5
High	Master Protein	Q9V7D2	V-type proton ATPase subunit D 1 OS=Drosophila melanogaster OX=7227 GN=Vha36-1 PE=2 SV=1	36	5	10	5	1	246	27.6	9.54	29.61	5	0	1.437	111	89
High	Master Protein	B7Z0D3	Large proline-rich protein BAG6 OS=Drosophila melanogaster OX=7227 GN=clone 2.45 PE=1 SV=1	8	5	8	5	1	1346	143.5	5.95	28.85	5	0	1.435	125.3	74.7
High	Master Protein	A0A0B4JCZ0	Oxysterol-binding protein OS=Drosophila melanogaster OX=7227 GN=Orp8 PE=1 SV=1	25	20	47	20	1	990	108.3	8.27	121.13	20	0	1.434	104	96
High	Master Protein	Q8MLV1	Lamin-B receptor OS=Drosophila melanogaster OX=7227 GN=LBR PE=1 SV=1	16	9	18	9	1	741	83.1	9.79	50.84	9	0	1.433	87	113
High	Master Protein	A0A0B4K769	Uncharacterized protein, isoform I OS=Drosophila melanogaster OX=7227 GN=BcDNA:RH03863 PE=4 SV=1	6	1	1	1	1	175	18.8	7.69	2.06	1	0	1.422	117.4	82.6
High	Master Protein	Q9VXV6	Secretory carrier-associated membrane protein OS=Drosophila melanogaster OX=7227 GN=Scamp PE=1 SV=1	10	3	8	3	1	343	38.5	5.19	31.35	3	0	1.421	120	80
High	Master Protein	Q9VD55	Holocytochrome c-type synthase OS=Drosophila melanogaster OX=7227 GN=Cchl PE=1 SV=1	12	2	5	2	1	281	32	7.21	14.99	2	0	1.419	117.3	82.7
High	Master Protein	Q9VH64	LD29322p OS=Drosophila melanogaster OX=7227 GN=Dmel\CG8507 PE=1 SV=1	47	18	45	18	1	379	44.6	8.15	120.81	18	0	1.417	99.6	100.4
High	Master Protein	Q9VZS5	60S ribosomal protein L28 OS=Drosophila melanogaster OX=7227 GN=RpL28 PE=1 SV=1	51	11	31	11	1	144	16	11.09	81.13	11	0	1.416	120.8	79.2
High	Master Protein	Q9VK27	alpha-1,2-Mannosidase OS=Drosophila melanogaster OX=7227 GN=Edem2 PE=1 SV=2	3	2	2	2	1	801	90.5	6.71	5.46	2	0	1.416	117.2	82.8
High	Master Protein	O18338	LD44762p OS=Drosophila melanogaster OX=7227 GN=Rab8 PE=1 SV=1	33	9	23	5	1	207	23.7	8.48	64.53	9	0	1.411	101.4	98.6
High	Master Protein	Q9VMA7	Transport and Golgi organization protein 1 OS=Drosophila melanogaster OX=7227 GN=Tango1 PE=1 SV=2	16	18	31	18	1	1430	159	4.73	77.89	18	0	1.409	142.6	57.4
High	Master Protein	A1Z814	Oxysterol-binding protein OS=Drosophila melanogaster OX=7227 GN=Dmel\CG1513 PE=1 SV=2	3	2	2	2	1	784	87.4	6.02	3.81	2	0	1.409	117	83
High	Master Protein	Q86BG3	Uncharacterized protein, isoform A OS=Drosophila melanogaster OX=7227 GN=Dmel\CG33170 PE=4 SV=1	9	1	3	1	1	98	11.2	9.89	7.72	1	0	1.407	116.9	83.1
High	Master Protein	Q7K332	GH17623p OS=Drosophila melanogaster OX=7227 GN=CG3364 PE=2 SV=1	10	3	4	3	1	239	27.6	9.89	4.95	3	0	1.401	114.8	85.2
High	Master Protein	Q9V3J1	V-type proton ATPase subunit H OS=Drosophila melanogaster OX=7227 GN=VhaSFD PE=2 SV=2	10	3	5	3	1	468	53.7	6.61	11.43	3	0	1.4	116.5	83.5
High	Master Protein	Q9VSS1	Protein Pixie OS=Drosophila melanogaster OX=7227 GN=pix PE=1 SV=1	37	16	28	16	1	611	69.3	8.13	92.33	16	0	1.399	119.1	80.9
High	Master Protein	Q9VS34	60S ribosomal protein L18 OS=Drosophila melanogaster OX=7227 GN=RpL18 PE=1 SV=1	48	10	71	10	1	188	21.7	11.53	249.55	10	0	1.398	120	80
High	Master Protein	Q9VDC8	FI06469p OS=Drosophila melanogaster OX=7227 GN=mat1 PE=2 SV=1	30	4	8	4	1	204	22.5	8.75	17.6	4	0	1.397	114.8	85.2
High	Master Protein	Q9W0A8	FI01658p OS=Drosophila melanogaster OX=7227 GN=RpL23A PE=1 SV=1	43	22	70	22	1	277	29.4	10.95	249.28	22	0	1.395	120.3	79.7
High	Master Protein	Q9VGN9	Probable ribosome biogenesis protein RLP24 OS=Drosophila melanogaster OX=7227 GN=RpL24-like PE=1 SV=1	6	1	1	1	1	191	22.4	9.54	3.07	1	0	1.395	116.5	83.5
High	Master Protein	Q95029	Cathepsin L OS=Drosophila melanogaster OX=7227 GN=Cp1 PE=2 SV=2	29	10	29	10	1	371	41.6	7.21	87.4	10	0	1.394	84.3	115.7
High	Master Protein	P02255	Histone H1 OS=Drosophila melanogaster OX=7227 GN=His1 PE=1 SV=1	24	7	10	7	1	256	26.3	10.54	28.38	7	0	1.394	119.1	80.9
High	Master Protein	X2J5T3	Rab6, isoform B OS=Drosophila melanogaster OX=7227 GN=Rab6 PE=1 SV=1	32	5	18	3	1	208	23.5	5.36	46.29	5	0	1.393	126.8	73.2
High	Master Protein	A0A0B4K6K7	E3 UFM1-protein ligase 1 homolog OS=Drosophila melanogaster OX=7227 GN=Ufl1 PE=3 SV=1	13	7	14	7	1	782	87.4	6.57	35.02	7	0	1.389	113.5	86.5
High	Master Protein	Q9VDT4	Uncharacterized protein, isoform A OS=Drosophila melanogaster OX=7227 GN=BcDNA:AT09463 PE=3 SV=1	6	1	2	1	1	181	19.7	8.91	4.89	1	0	1.386	116.2	83.8
High	Master Protein	A0A2U8U1P3	Cyp9f3 OS=Drosophila melanogaster OX=7227 GN=Cyp9f3 PE=3 SV=1	7	4	6	3	1	433	50.5	8.1	10.94	4	1	1.38	119.6	80.4
High	Master Protein	P22465	Annexin B10 OS=Drosophila melanogaster OX=7227 GN=AnxB10 PE=2 SV=3	60	16	33	16	1	321	35.7	4.74	104.59	16	0	1.379	110.6	89.4
High	Master Protein	X2J5G6	Ribosomal protein L7, isoform B OS=Drosophila melanogaster OX=7227 GN=RpL7 PE=3 SV=1	66	28	84	28	1	252	29.5	10.89	250.83	28	0	1.374	121.5	78.5
High	Master Protein	Q9VG81	RH49330p OS=Drosophila melanogaster OX=7227 GN=Sccpdh2 PE=1 SV=1	36	9	16	9	1	431	47.2	9.44	56.43	9	0	1.365	119	81
High	Master Protein	P29327	40S ribosomal protein S6 OS=Drosophila melanogaster OX=7227 GN=RpS6 PE=1 SV=1	49	16	75	16	1	248	28.4	10.74	236.62	16	0	1.364	114.9	85.1
High	Master Protein	Q9VMU6	LD31822p OS=Drosophila melanogaster OX=7227 GN=Nepl3 PE=1 SV=2	31	18	33	18	1	629	73.1	7.2	75.33	18	0	1.363	124	76
High	Master Protein	Q9VZZ4	Peroxidasin OS=Drosophila melanogaster OX=7227 GN=Pxn PE=1 SV=1	5	6	7	6	1	1527	170.4	6.28	12.97	6	0	1.359	115.2	84.8
High	Master Protein	X2J9R2	coproporphyrinogen oxidase OS=Drosophila melanogaster OX=7227 GN=Coprox PE=3 SV=1	52	18	38	18	1	390	44.4	8.72	117.95	18	0	1.357	107.5	92.5
High	Master Protein	Q9VJD0	Mitochondrial inner membrane protease ATP23 OS=Drosophila melanogaster OX=7227 GN=Dmel\CG5131 PE=1 SV=2	7	2	2	2	1	283	31.9	7.08	4.28	2	0	1.356	107.7	92.3
High	Master Protein	P35600	Replication factor C subunit 1 OS=Drosophila melanogaster OX=7227 GN=Gnf1 PE=1 SV=2	3	2	2	2	1	986	108.5	9.31	6.19	2	0	1.354	115	85
High	Master Protein	Q7K3B7	2-hydroxyacyl-CoA lyase OS=Drosophila melanogaster OX=7227 GN=Hacl PE=1 SV=1	42	14	33	14	1	568	62.2	7.47	102.45	14	0	1.351	120	80
High	Master Protein	Q59E34	Mi-2, isoform B OS=Drosophila melanogaster OX=7227 GN=Mi-2 PE=1 SV=1	4	6	7	6	1	1983	224.2	5.64	16.32	6	0	1.349	119.5	80.5
High	Master Protein	Q9VEC8	RE23139p1 OS=Drosophila melanogaster OX=7227 GN=CG32920 PE=1 SV=1	8	1	1	1	1	130	14.7	7.28	2.55	1	0	1.347	114.8	85.2
High	Master Protein	E1JHE4	Fatty acid transport protein 1, isoform F OS=Drosophila melanogaster OX=7227 GN=Fatp1 PE=1 SV=3	18	9	17	9	1	746	84.4	9.29	36.45	9	0	1.346	119.5	80.5
High	Master Protein	M9PG62	Regulatory particle non-ATPase 3, isoform B OS=Drosophila melanogaster OX=7227 GN=Rpn3 PE=1 SV=1	17	8	12	8	1	494	56	9	25.45	8	0	1.346	101.8	98.2
High	Master Protein	A1Z705	GPI ethanolamine phosphate transferase 2 OS=Drosophila melanogaster OX=7227 GN=PIG-G PE=2 SV=1	3	2	2	2	1	927	104.5	8.57	2.11	2	0	1.342	114.6	85.4
High	Master Protein	P15348	DNA topoisomerase 2 OS=Drosophila melanogaster OX=7227 GN=Top2 PE=1 SV=1	13	14	22	14	1	1447	164.3	8.22	53.06	14	0	1.34	119.9	80.1
High	Master Protein	P11046	Laminin subunit beta-1 OS=Drosophila melanogaster OX=7227 GN=LanB1 PE=1 SV=4	19	23	47	23	1	1788	198.2	5.33	130.58	23	0	1.338	105.9	94.1
High	Master Protein	Q7K2L7	GH27120p OS=Drosophila melanogaster OX=7227 GN=Dmel\CG17765 PE=1 SV=1	16	4	7	4	1	199	22.5	4.86	15.78	4	0	1.338	132.4	67.6
High	Master Protein	Q0E8X8	FI01416p OS=Drosophila melanogaster OX=7227 GN=BcDNA:RE33866 PE=1 SV=1	52	7	31	7	1	107	11.9	9	100.5	7	0	1.336	123.2	76.8
High	Master Protein	Q9W438	Multiple inositol polyphosphate phosphatase 1 OS=Drosophila melanogaster OX=7227 GN=Mipp2 PE=1 SV=1	3	1	1	1	1	453	52.7	7.36	2.56	1	0	1.335	114.3	85.7
High	Master Protein	Q9VEH2	Transmembrane protein 192 OS=Drosophila melanogaster OX=7227 GN=Dmel\CG7523 PE=1 SV=1	14	3	7	3	1	260	29.1	7.23	18.05	3	0	1.333	114.3	85.7
High	Master Protein	P15215	Laminin subunit gamma-1 OS=Drosophila melanogaster OX=7227 GN=LanB2 PE=2 SV=2	14	16	25	16	1	1639	182.2	5.38	80.79	16	0	1.328	150	50
High	Master Protein	P08646	Ras-like protein 1 OS=Drosophila melanogaster OX=7227 GN=Ras85D PE=1 SV=2	48	6	11	6	1	189	21.6	7.81	27.56	6	0	1.328	119.6	80.4
High	Master Protein	B7Z0G3	Uncharacterized protein, isoform B OS=Drosophila melanogaster OX=7227 GN=TIM14 PE=4 SV=1	19	2	2	2	1	128	14	9.96	4.46	2	0	1.326	114	86
High	Master Protein	A0A384ZCM4	N-terminal methyltransferase, isoform B OS=Drosophila melanogaster OX=7227 GN=Ntmt PE=3 SV=1	4	1	2	1	1	276	30.6	8.02	3.99	1	0	1.325	114	86
High	Master Protein	A0A0B4KHL2	Coatomer subunit gamma OS=Drosophila melanogaster OX=7227 GN=gammaCOP PE=1 SV=1	33	21	53	21	1	897	99.4	5.3	158.96	21	0	1.323	106.7	93.3
Medium	Master Protein	Q9VS03	FI08349p OS=Drosophila melanogaster OX=7227 GN=BcDNA:AT30027 PE=1 SV=1	5	1	1	1	1	212	23.6	9.58	1.95	1	0	1.318	113.7	86.3
High	Master Protein	Q9VX36	NADH dehydrogenase (Ubiquinone) 24 kDa subunit, isoform A OS=Drosophila melanogaster OX=7227 GN=ND-24 PE=1 SV=1	21	3	6	3	1	242	26.8	6.9	17.96	3	0	1.317	106.2	93.8
High	Master Protein	Q9V438	Protein disulfide-isomerase A6 homolog OS=Drosophila melanogaster OX=7227 GN=CaBP1 PE=1 SV=1	42	19	117	19	1	433	46.7	5.69	372.24	19	0	1.313	89.8	110.2
High	Master Protein	Q9V5P6	H/ACA ribonucleoprotein complex subunit 3 OS=Drosophila melanogaster OX=7227 GN=CG7637 PE=2 SV=1	73	5	11	5	1	64	7.6	9.92	27	5	0	1.309	101.2	98.8
High	Master Protein	Q9VDT5	Carboxypeptidase OS=Drosophila melanogaster OX=7227 GN=anon-WO02059370.13 PE=1 SV=1	31	9	17	9	1	482	54.4	6.42	60.25	9	0	1.308	92.3	107.7
High	Master Protein	Q9VVU1	FI09602p OS=Drosophila melanogaster OX=7227 GN=GH07925p PE=1 SV=1	51	18	47	18	1	414	45.3	6.71	156.84	18	0	1.301	90.2	109.8
High	Master Protein	Q7KSN8	Uncharacterized protein, isoform D OS=Drosophila melanogaster OX=7227 GN=CG14729 PE=1 SV=2	2	2	2	2	1	1486	172.2	6.1	2.25	2	0	1.299	113	87
High	Master Protein	Q9Y171	BcDNA.GH02220 OS=Drosophila melanogaster OX=7227 GN=OXA1L PE=2 SV=1	2	1	1	1	1	441	48.7	9.55	2.82	1	0	1.299	113	87
High	Master Protein	Q9VQI5	Interferon-related developmental regulator 1 OS=Drosophila melanogaster OX=7227 GN=Ifrd1 PE=1 SV=2	26	8	22	8	1	425	47.3	6.28	77.03	8	0	1.298	121.7	78.3
High	Master Protein	Q9VUQ7	RE36966p OS=Drosophila melanogaster OX=7227 GN=Dmel\CG7739 PE=1 SV=1	16	7	13	7	1	596	67.4	5.91	31.67	7	0	1.29	128	72
High	Master Protein	P41094	40S ribosomal protein S18 OS=Drosophila melanogaster OX=7227 GN=RpS18 PE=1 SV=1	65	19	55	19	1	152	17.6	10.48	166.31	19	0	1.289	107.2	92.8
High	Master Protein	Q9VLK2	Ribosomal L1 domain-containing protein CG13096 OS=Drosophila melanogaster OX=7227 GN=CG13096 PE=1 SV=1	13	6	8	6	1	681	74.3	8.51	23.73	6	0	1.284	113.2	86.8
High	Master Protein	M9MRJ4	Muscle-specific protein 300 kDa, isoform G OS=Drosophila melanogaster OX=7227 GN=Msp300 PE=1 SV=1	2	21	27	21	1	13540	1506.8	4.63	66.02	21	0	1.28	110	90
High	Master Protein	Q9VAX8	116 kDa U5 small nuclear ribonucleoprotein component OS=Drosophila melanogaster OX=7227 GN=Dmel\CG4849 PE=1 SV=1	16	11	17	11	1	975	110.6	5.03	41.98	11	0	1.279	109.3	90.7
High	Master Protein	Q9W4W8	Paraplegin, isoform A OS=Drosophila melanogaster OX=7227 GN=Spg7 PE=1 SV=1	9	7	10	7	1	819	90	8.46	26.43	7	0	1.277	99.5	100.5
High	Master Protein	Q9VMS1	Cyclope, isoform A OS=Drosophila melanogaster OX=7227 GN=cype PE=1 SV=3	25	5	8	5	1	77	8.3	9.92	19.38	5	0	1.274	155.5	44.5
High	Master Protein	Q9W499	60S ribosomal protein L35 OS=Drosophila melanogaster OX=7227 GN=RpL35 PE=1 SV=2	26	4	21	4	1	123	14.4	11.18	64.63	4	0	1.273	107.2	92.8
High	Master Protein	Q9VUV9	U5 small nuclear ribonucleoprotein 200 kDa helicase OS=Drosophila melanogaster OX=7227 GN=Brr2 PE=2 SV=4	3	6	7	6	1	2142	244.4	6.04	18.26	6	0	1.271	88.3	111.7
High	Master Protein	P52304	Serine/threonine-protein kinase polo OS=Drosophila melanogaster OX=7227 GN=polo PE=1 SV=2	14	6	9	6	1	576	66.9	8.88	27.84	6	0	1.269	97.5	102.5
High	Master Protein	P46222	60S ribosomal protein L11 OS=Drosophila melanogaster OX=7227 GN=RpL11 PE=1 SV=2	53	12	45	12	1	184	21.1	10.02	124.64	12	0	1.268	113.4	86.6
High	Master Protein	O77410	Eukaryotic translation initiation factor 3 subunit E OS=Drosophila melanogaster OX=7227 GN=eIF3e PE=1 SV=1	14	6	9	6	1	435	51.1	6.79	22.65	6	0	1.268	101.8	98.2
High	Master Protein	P19889	60S acidic ribosomal protein P0 OS=Drosophila melanogaster OX=7227 GN=RpLP0 PE=1 SV=1	66	25	81	25	1	317	34.2	6.95	278.26	25	0	1.265	107.8	92.2
High	Master Protein	P83094	Stromal interaction molecule homolog OS=Drosophila melanogaster OX=7227 GN=Stim PE=1 SV=1	20	8	16	8	1	570	64.8	6.43	50.47	8	0	1.264	115.7	84.3
High	Master Protein	Q9VIX4	Acyl-coenzyme A oxidase OS=Drosophila melanogaster OX=7227 GN=Dmel\CG17544 PE=1 SV=2	36	15	22	15	1	693	77.2	7.03	56.52	15	0	1.259	147.9	52.1
High	Master Protein	Q7JZY1	RE06389p OS=Drosophila melanogaster OX=7227 GN=Dmel\CG2310 PE=1 SV=1	7	2	3	2	1	251	28	8.38	10.27	2	0	1.257	142.1	57.9
High	Master Protein	Q7PLL6	Lethal (3) 80Fj, isoform A OS=Drosophila melanogaster OX=7227 GN=l(3)80Fj PE=1 SV=2	9	14	22	14	1	2630	293.7	7.03	56.95	14	0	1.255	104.1	95.9
High	Master Protein	Q9VU02	Probable small nuclear ribonucleoprotein Sm D1 OS=Drosophila melanogaster OX=7227 GN=SmD1 PE=1 SV=1	45	4	11	4	1	124	13.8	11.65	37.9	4	0	1.254	103.5	96.5
High	Master Protein	Q9W1N3	Levy, isoform A OS=Drosophila melanogaster OX=7227 GN=levy PE=1 SV=1	33	3	16	3	1	109	12.5	9.7	49.62	3	0	1.253	110.1	89.9
High	Master Protein	Q3YMU0	Protein disulfide-isomerase (Fragment) OS=Drosophila melanogaster OX=7227 GN=ERp60 PE=1 SV=1	76	52	213	52	1	489	55.3	5.87	801.31	52	0	1.25	99.8	100.2
High	Master Protein	Q9W0H8	IP16409p OS=Drosophila melanogaster OX=7227 GN=scf PE=1 SV=2	65	20	70	20	1	329	38	4.69	270.2	20	0	1.25	124.9	75.1
High	Master Protein	C0HKA1	40S ribosomal protein S14b OS=Drosophila melanogaster OX=7227 GN=RpS14b PE=2 SV=1	76	16	42	16	1	151	16.3	10.35	145.31	16	0	1.25	104.1	95.9
High	Master Protein	P54399	Protein disulfide-isomerase OS=Drosophila melanogaster OX=7227 GN=Pdi PE=2 SV=1	95	63	448	63	1	496	55.7	4.82	1614.33	63	0	1.248	105.6	94.4
High	Master Protein	A0A0B4K823	Down syndrome cell adhesion molecule 1, isoform BX (Fragment) OS=Drosophila melanogaster OX=7227 GN=Dscam1 PE=1 SV=1	2	3	3	3	1	2038	225	6.62	4.42	3	0	1.246	111	89
High	Master Protein	Q9VT05	RE10106p OS=Drosophila melanogaster OX=7227 GN=CT11439 PE=1 SV=1	18	4	5	4	1	331	36.8	9.45	9.66	4	0	1.244	113.5	86.5
High	Master Protein	A0A0B4KHG2	Nicastrin OS=Drosophila melanogaster OX=7227 GN=Nct PE=1 SV=1	13	6	8	6	1	699	78.3	6.14	16.55	6	0	1.243	116	84
High	Master Protein	Q960Y8	Aluminum tubes, isoform G OS=Drosophila melanogaster OX=7227 GN=alt PE=1 SV=1	51	36	86	36	1	874	98.5	7.34	293.37	36	0	1.242	110.9	89.1
High	Master Protein	Q9VQ88	Ubiquinol-cytochrome-c reductase complex assembly factor 3 OS=Drosophila melanogaster OX=7227 GN=Dmel\CG15386 PE=3 SV=1	17	1	2	1	1	77	8.6	9.58	6.26	1	0	1.238	110.6	89.4
High	Master Protein	A1Z784	acetyl-CoA carboxylase OS=Drosophila melanogaster OX=7227 GN=ACC PE=1 SV=1	14	23	33	23	1	2482	278.4	6.24	91.56	23	0	1.236	107.3	92.7
High	Master Protein	P41126	60S ribosomal protein L13 OS=Drosophila melanogaster OX=7227 GN=RpL13 PE=1 SV=1	50	20	70	20	1	218	24.9	10.99	215.52	20	0	1.235	118	82
High	Master Protein	Q9VNE9	60S ribosomal protein L13a OS=Drosophila melanogaster OX=7227 GN=RpL13A PE=1 SV=1	42	14	58	14	1	205	23.6	11.03	154.79	14	0	1.234	118	82
High	Master Protein	A0A0B4KER0	Relative of woc, isoform C OS=Drosophila melanogaster OX=7227 GN=row PE=1 SV=1	4	4	4	4	1	1301	146.1	8.06	8.95	4	0	1.232	91.1	108.9
Medium	Master Protein	Q7JMV3	Calcium/calmodulin dependent protein kinase I OS=Drosophila melanogaster OX=7227 GN=CaMKI PE=1 SV=1	3	1	1	1	1	405	45.1	6.76	1.9	1	0	1.229	110.3	89.7
High	Master Protein	X2JC31	Clathrin heavy chain OS=Drosophila melanogaster OX=7227 GN=Chc PE=3 SV=1	45	66	160	66	1	1678	191.1	5.72	523.18	66	0	1.228	101.6	98.4
High	Master Protein	Q9VEJ4	HL05730p OS=Drosophila melanogaster OX=7227 GN=Dmel\CG5823 PE=1 SV=2	6	1	2	1	1	283	30.7	7.72	8.26	1	0	1.228	110.2	89.8
High	Master Protein	Q7K2E1	LD05247p OS=Drosophila melanogaster OX=7227 GN=Dmel\CG8839 PE=1 SV=1	31	10	14	10	1	529	58.2	7.75	37.21	10	0	1.225	102.2	97.8
High	Master Protein	Q9VL02	GH08677p OS=Drosophila melanogaster OX=7227 GN=nmd PE=2 SV=1	10	3	5	3	1	369	41.5	8.22	9.55	3	0	1.22	124.8	75.2
High	Master Protein	Q9VQ60	LD12115p OS=Drosophila melanogaster OX=7227 GN=Dmel\CG7289 PE=2 SV=2	2	1	2	1	1	637	72.4	7.97	7.04	1	0	1.22	109.9	90.1
High	Master Protein	E2QD75	Nuclear cap-binding protein subunit 1 OS=Drosophila melanogaster OX=7227 GN=Cbp80 PE=1 SV=1	3	1	1	1	1	800	93.2	6.55	2.84	1	0	1.219	109.9	90.1
Medium	Master Protein	Q9VLI9	Trafficking protein particle complex subunit OS=Drosophila melanogaster OX=7227 GN=Trs23 PE=1 SV=1	6	1	1	1	1	219	24.7	5.44	2.16	1	0	1.219	109.9	90.1
High	Master Protein	Q6IDF5	NADH dehydrogenase [ubiquinone] 1 beta subcomplex subunit 4 OS=Drosophila melanogaster OX=7227 GN=ND-B15 PE=1 SV=1	25	2	6	2	1	113	13.1	9.82	14.39	2	0	1.218	109.8	90.2
High	Master Protein	O44081	H/ACA ribonucleoprotein complex subunit 4 OS=Drosophila melanogaster OX=7227 GN=Nop60B PE=1 SV=1	40	17	44	17	1	508	56.8	9.28	132.65	17	0	1.211	126.7	73.3
High	Master Protein	Q9VWL4	GH07340p OS=Drosophila melanogaster OX=7227 GN=Dmel\CG7556 PE=1 SV=1	40	16	37	16	1	522	60	7.33	96.95	16	0	1.211	122.3	77.7
High	Master Protein	P32748	Dihydroorotate dehydrogenase (quinone), mitochondrial OS=Drosophila melanogaster OX=7227 GN=Dhod PE=2 SV=2	33	9	21	9	1	405	44.3	9.25	54.62	9	0	1.21	113.6	86.4
High	Master Protein	Q9W4N8	LD30122p OS=Drosophila melanogaster OX=7227 GN=Vap33 PE=1 SV=1	60	14	38	14	1	269	29.5	7.78	118.87	14	0	1.209	118.4	81.6
High	Master Protein	A0A0B4LH50	Actin 87E, isoform C OS=Drosophila melanogaster OX=7227 GN=Act87E PE=3 SV=1	48	23	111	1	1	376	41.8	5.48	365.16	23	1	1.206	107.4	92.6
High	Master Protein	P48588	40S ribosomal protein S25 OS=Drosophila melanogaster OX=7227 GN=RpS25 PE=1 SV=3	50	12	51	12	1	117	13.2	10.27	133.58	12	0	1.205	117	83
High	Master Protein	P55830	40S ribosomal protein S3a OS=Drosophila melanogaster OX=7227 GN=RpS3A PE=1 SV=4	73	35	124	35	1	268	30.3	9.61	356.65	35	0	1.203	111.2	88.8
High	Master Protein	M9PBK1	Polypeptide N-acetylgalactosaminyltransferase OS=Drosophila melanogaster OX=7227 GN=Pgant6 PE=2 SV=1	3	1	1	1	1	666	76.9	6.25	5.12	1	0	1.203	109.2	90.8
High	Master Protein	Q0KIE7	Ankyrin, isoform B OS=Drosophila melanogaster OX=7227 GN=Ank PE=1 SV=1	15	17	28	17	1	1549	170.1	7.05	74.76	17	0	1.201	112.5	87.5
High	Master Protein	Q9VZE6	Ribosome biogenesis protein BRX1 homolog OS=Drosophila melanogaster OX=7227 GN=CG11583 PE=2 SV=2	11	3	5	3	1	359	41.6	9.89	12.01	3	0	1.201	108.3	91.7
High	Master Protein	Q9VF08	Mitochondrial import inner membrane translocase subunit Tim16 OS=Drosophila melanogaster OX=7227 GN=blp PE=2 SV=1	40	4	5	4	1	141	15.7	9.6	14.63	4	0	1.2	126	74
High	Master Protein	O61491	Flotillin-1 OS=Drosophila melanogaster OX=7227 GN=Flo1 PE=2 SV=1	15	5	11	5	1	426	47.1	5.64	37.93	5	0	1.198	114.7	85.3
High	Master Protein	M9PCC1	Receptor of activated protein kinase C 1, isoform C OS=Drosophila melanogaster OX=7227 GN=Rack1 PE=3 SV=1	88	24	92	23	1	318	35.6	7.47	267.79	24	1	1.193	94.3	105.7
High	Master Protein	E1JHQ1	Glutamine synthetase OS=Drosophila melanogaster OX=7227 GN=Gs1 PE=1 SV=1	31	9	21	9	1	399	44.4	6.46	67.09	9	0	1.192	106.6	93.4
High	Master Protein	M9PEF6	Nicotinate phosphoribosyltransferase OS=Drosophila melanogaster OX=7227 GN=Naprt PE=3 SV=1	10	5	6	5	1	662	73.3	7.24	16.27	5	0	1.192	82.3	117.7
High	Master Protein	Q53YH3	Calreticulin OS=Drosophila melanogaster OX=7227 GN=Calr PE=1 SV=1	62	32	149	32	1	406	46.8	4.58	532.47	32	0	1.189	112.4	87.6
High	Master Protein	Q24439	ATP synthase subunit O, mitochondrial OS=Drosophila melanogaster OX=7227 GN=ATPsynO PE=2 SV=2	70	17	58	17	1	209	22.4	9.63	177.73	17	0	1.189	99.1	100.9
High	Master Protein	E1JJ71	Dementin, isoform H OS=Drosophila melanogaster OX=7227 GN=Dmtn PE=3 SV=1	3	2	4	2	1	679	72.1	9.11	10.18	2	0	1.186	108.6	91.4
High	Master Protein	Q95SS8	Transmembrane protein 70 homolog, mitochondrial OS=Drosophila melanogaster OX=7227 GN=CG7506 PE=2 SV=1	4	1	1	1	1	236	26.6	9.33	0	1	0	1.181	108.3	91.7
High	Master Protein	Q9W3W4	5-demethoxyubiquinone hydroxylase, mitochondrial OS=Drosophila melanogaster OX=7227 GN=Coq7 PE=2 SV=2	5	1	1	1	1	219	24.1	6.96	3.08	1	0	1.178	108.2	91.8
High	Master Protein	P54385	Glutamate dehydrogenase, mitochondrial OS=Drosophila melanogaster OX=7227 GN=Gdh PE=1 SV=2	44	23	57	7	1	562	62.5	8.27	177.67	23	16	1.176	115	85
High	Master Protein	Q9VMH4	FI09914p OS=Drosophila melanogaster OX=7227 GN=Dmel\CG9175 PE=2 SV=1	19	6	8	6	1	445	48.8	8.02	21.46	6	0	1.169	114	86
High	Master Protein	P35381	ATP synthase subunit alpha, mitochondrial OS=Drosophila melanogaster OX=7227 GN=blw PE=1 SV=2	69	52	222	51	1	552	59.4	9.01	763.56	52	1	1.161	106	94
High	Master Protein	Q9V3F2	LD36009p OS=Drosophila melanogaster OX=7227 GN=lace PE=1 SV=1	18	7	13	6	1	597	66	7.81	19.87	7	1	1.161	88.3	111.7
High	Master Protein	Q9VMQ6	Cytochrome c oxidase copper chaperone COX11 OS=Drosophila melanogaster OX=7227 GN=Cox11 PE=2 SV=2	6	1	2	1	1	241	27.3	7.71	5.82	1	0	1.158	107.3	92.7
High	Master Protein	Q7KMP8	26S proteasome non-ATPase regulatory subunit 13 OS=Drosophila melanogaster OX=7227 GN=Rpn9 PE=1 SV=1	27	7	10	7	1	382	43.7	5.26	34.76	7	0	1.156	68.5	131.5
High	Master Protein	Q8SYJ2	GEO09626p1 OS=Drosophila melanogaster OX=7227 GN=ND-MLRQ PE=1 SV=1	100	9	25	9	1	83	9.4	9.26	68.22	9	0	1.156	97	103
High	Master Protein	P39018	40S ribosomal protein S19a OS=Drosophila melanogaster OX=7227 GN=RpS19a PE=1 SV=3	57	14	52	14	1	156	17.3	10.11	150.84	14	0	1.153	107.3	92.7
High	Master Protein	P18489	Synaptobrevin OS=Drosophila melanogaster OX=7227 GN=Syb PE=1 SV=3	27	5	12	5	1	152	16.7	6.57	41.91	5	0	1.152	86.9	113.1
High	Master Protein	Q9V9S8	Ferrochelatase, mitochondrial OS=Drosophila melanogaster OX=7227 GN=FeCh PE=2 SV=1	35	8	19	8	1	384	43.6	8.4	58.17	8	0	1.151	84.3	115.7
High	Master Protein	Q9VAA9	JIL-1 anchoring and stabilizing protein, isoform A OS=Drosophila melanogaster OX=7227 GN=Jasper PE=1 SV=1	3	1	1	1	1	475	52.8	8.18	3.07	1	0	1.15	107	93
High	Master Protein	B7YZT2	Mitochondrial fission 1 protein OS=Drosophila melanogaster OX=7227 GN=Fis1 PE=2 SV=1	8	1	1	1	1	154	17.8	5.99	2.79	1	0	1.15	107	93
High	Master Protein	Q9VFE4	40S ribosomal protein S5b OS=Drosophila melanogaster OX=7227 GN=RpS5b PE=1 SV=1	33	11	33	3	1	230	25.7	8.54	102.72	11	0	1.144	106.7	93.3
High	Master Protein	O62530	Adaptor protein complex 2, mu subunit, isoform A OS=Drosophila melanogaster OX=7227 GN=AP-2mu PE=1 SV=1	10	5	5	5	1	437	49.8	9.48	10.53	5	0	1.144	100.7	99.3
High	Master Protein	A1Z935	Proton-coupled zinc antiporter SLC30A9, mitochondrial OS=Drosophila melanogaster OX=7227 GN=ZnT49B PE=1 SV=1	5	3	3	3	1	660	72.9	8.32	4.19	3	0	1.143	39	161
High	Master Protein	Q9VDK7	Signal recognition particle subunit SRP72 OS=Drosophila melanogaster OX=7227 GN=Srp72 PE=1 SV=1	38	17	29	17	1	650	72.8	9.06	74.11	17	0	1.14	115.4	84.6
High	Master Protein	Q9VLV5	Probable small nuclear ribonucleoprotein E OS=Drosophila melanogaster OX=7227 GN=SmE PE=1 SV=1	32	3	9	3	1	94	11.1	9.63	26.1	3	0	1.14	89.7	110.3
High	Master Protein	Q9VXI6	Cytochrome b-c1 complex subunit 7 OS=Drosophila melanogaster OX=7227 GN=UQCR-14 PE=1 SV=1	60	7	14	7	1	111	13.6	8.1	35.82	7	0	1.138	112.5	87.5
High	Master Protein	Q8SXQ1	aldehyde dehydrogenase (NAD(+)) OS=Drosophila melanogaster OX=7227 GN=Aldh7A1 PE=1 SV=1	61	22	56	22	1	540	58.3	7.44	179.3	22	0	1.137	96.7	103.3
High	Master Protein	Q9VWG3	40S ribosomal protein S10b OS=Drosophila melanogaster OX=7227 GN=RpS10b PE=1 SV=2	65	10	32	10	1	160	17.9	9.8	108.1	10	0	1.137	119.8	80.2
High	Master Protein	Q9VI10	Probable small nuclear ribonucleoprotein Sm D2 OS=Drosophila melanogaster OX=7227 GN=SmD2 PE=1 SV=1	52	5	10	5	1	119	13.5	9.95	31.62	5	0	1.137	72.6	127.4
High	Master Protein	X2JDI1	Serine/threonine-protein phosphatase OS=Drosophila melanogaster OX=7227 GN=mts PE=3 SV=1	31	6	14	5	1	309	35.4	5.34	39.26	6	1	1.135	90.2	109.8
High	Master Protein	Q0E8V7	Mitochondrial import inner membrane translocase subunit OS=Drosophila melanogaster OX=7227 GN=Dmel\CG34132 PE=1 SV=1	52	4	17	4	1	84	9.7	8.16	60.92	4	0	1.132	102	98
High	Master Protein	Q9VDI5	Uncharacterized protein, isoform A OS=Drosophila melanogaster OX=7227 GN=Dmel\CG17271 PE=1 SV=2	27	6	17	6	1	281	32.5	6.37	42.92	6	0	1.131	121.7	78.3
High	Master Protein	P29310	14-3-3 protein zeta OS=Drosophila melanogaster OX=7227 GN=14-3-3zeta PE=1 SV=1	55	14	51	12	1	248	28.2	4.88	170.3	14	0	1.124	89.8	110.2
High	Master Protein	Q9W125	NADH dehydrogenase [ubiquinone] 1 alpha subcomplex subunit 8 OS=Drosophila melanogaster OX=7227 GN=ND-19 PE=1 SV=1	25	3	4	3	1	175	19.8	6.87	10.08	3	0	1.124	104.6	95.4
High	Master Protein	Q8IPV3	Uncharacterized protein, isoform A OS=Drosophila melanogaster OX=7227 GN=Dmel\CG3164 PE=1 SV=1	4	2	2	2	1	699	78.4	8.79	4.96	2	0	1.124	105.8	94.2
High	Master Protein	Q9W4X9	Centromere/kinetochore protein zw10 OS=Drosophila melanogaster OX=7227 GN=Zw10 PE=1 SV=2	8	3	5	3	1	721	82.2	5.31	14.08	3	0	1.123	104.6	95.4
High	Master Protein	A1Z909	LD11307p OS=Drosophila melanogaster OX=7227 GN=Dmel\CG8545 PE=1 SV=1	12	9	12	9	1	891	99.8	5.5	29.97	9	0	1.118	82.7	117.3
High	Master Protein	Q9VT69	Phosphatidylinositol-4,5-bisphosphate 4-phosphatase OS=Drosophila melanogaster OX=7227 GN=Dmel\CG6707 PE=1 SV=1	27	5	16	5	1	266	28.6	8.16	57.69	5	0	1.118	112.6	87.4
High	Master Protein	Q9VVK7	Nucleobindin 1 OS=Drosophila melanogaster OX=7227 GN=NUCB1 PE=1 SV=3	27	15	43	15	1	569	67.3	5.3	157.78	15	0	1.117	111	89
High	Master Protein	Q9VSS2	Signal recognition particle subunit SRP68 OS=Drosophila melanogaster OX=7227 GN=Srp68 PE=2 SV=1	40	19	41	19	1	604	69	8.47	107.65	19	0	1.117	104.6	95.4
High	Master Protein	P20240	Otefin OS=Drosophila melanogaster OX=7227 GN=Ote PE=1 SV=2	23	6	8	6	1	424	46.6	9.55	24.11	6	0	1.116	118.5	81.5
High	Master Protein	Q27333	Lethal(2)neighbour of tid protein OS=Drosophila melanogaster OX=7227 GN=l(2)not PE=1 SV=1	6	2	2	2	1	510	58.4	9.69	5.13	2	0	1.113	134	66
High	Master Protein	Q7K209	deoxyribose-phosphate aldolase OS=Drosophila melanogaster OX=7227 GN=Dera PE=1 SV=1	3	1	2	1	1	347	38.5	7.87	6.79	1	0	1.111	105.3	94.7
High	Master Protein	Q9Y0Y5	Coatomer subunit epsilon OS=Drosophila melanogaster OX=7227 GN=epsilonCOP PE=1 SV=1	32	6	10	6	1	306	34.6	4.87	28.99	6	0	1.11	87.9	112.1
High	Master Protein	D1Z3A2	ATP synthase-coupling factor 6, mitochondrial OS=Drosophila melanogaster OX=7227 GN=ATPsynCF6 PE=1 SV=1	60	11	32	11	1	106	11.9	9.04	92.22	11	0	1.109	102.5	97.5
Medium	Master Protein	Q7KUV4	Uncharacterized protein, isoform A OS=Drosophila melanogaster OX=7227 GN=CG33254 PE=4 SV=2	17	1	2	1	1	48	5.1	9.42	3.27	1	0	1.105	105	95
High	Master Protein	Q7JWD3	ATPase ASNA1 homolog OS=Drosophila melanogaster OX=7227 GN=CG1598 PE=2 SV=1	9	2	4	2	1	336	37.6	5.02	6.27	2	0	1.104	104.9	95.1
High	Master Protein	A0A0B4LES3	Uncharacterized protein, isoform D OS=Drosophila melanogaster OX=7227 GN=Dmel\CG3107 PE=4 SV=1	9	8	13	8	1	1034	119.2	6.81	29.12	8	0	1.102	114.5	85.5
High	Master Protein	Q9V9M7	60S ribosomal protein L21 OS=Drosophila melanogaster OX=7227 GN=RpL21 PE=1 SV=1	53	14	56	14	1	159	18.5	10.55	168.26	14	0	1.101	110.1	89.9
High	Master Protein	Q9VI58	Terminal uridylyltransferase Tailor OS=Drosophila melanogaster OX=7227 GN=Tailor PE=1 SV=1	13	5	11	5	1	560	63.9	8.94	35.99	5	0	1.101	103.5	96.5
High	Master Protein	A0A0S0WH10	Neuropeptide-like 2, isoform C OS=Drosophila melanogaster OX=7227 GN=Nplp2 PE=4 SV=1	24	4	13	4	1	119	13.1	8.65	37.01	4	0	1.101	98.2	101.8
High	Master Protein	Q9VNE2	Protein krasavietz OS=Drosophila melanogaster OX=7227 GN=kra PE=1 SV=1	32	9	21	9	1	422	49.2	5.74	67.82	9	0	1.1	133.5	66.5
High	Master Protein	Q500Y7	GEO11443p1 OS=Drosophila melanogaster OX=7227 GN=UQCR-6.4 PE=2 SV=1	19	2	3	2	1	57	6.3	9.47	6.95	2	0	1.097	104.6	95.4
High	Master Protein	Q7JVI3	Eukaryotic translation initiation factor 3 subunit M OS=Drosophila melanogaster OX=7227 GN=eIF3m PE=2 SV=1	37	8	19	8	1	387	44.1	5.71	61.65	8	0	1.096	114.4	85.6
High	Master Protein	P49735	DNA replication licensing factor Mcm2 OS=Drosophila melanogaster OX=7227 GN=Mcm2 PE=1 SV=1	7	5	7	5	1	887	100.4	5.11	17.02	5	0	1.096	75	125
High	Master Protein	O46050	60S ribosomal export protein NMD3 OS=Drosophila melanogaster OX=7227 GN=Nmd3 PE=1 SV=1	5	2	3	2	1	521	59.1	6.06	8.57	2	0	1.095	104.5	95.5
High	Master Protein	Q9VF87	Cytoplasmic FMR1-interacting protein OS=Drosophila melanogaster OX=7227 GN=Sra-1 PE=1 SV=1	14	13	17	13	1	1291	149.2	7.12	38.19	13	0	1.094	136.1	63.9
High	Master Protein	P45437	Coatomer subunit beta OS=Drosophila melanogaster OX=7227 GN=betaCOP PE=2 SV=2	26	21	41	21	1	964	107.3	6.32	119.59	21	0	1.092	99.4	100.6
High	Master Protein	Q9VNI9	IP18173p OS=Drosophila melanogaster OX=7227 GN=Sec20 PE=1 SV=1	11	2	2	2	1	227	25.7	6.55	5.53	2	0	1.09	104.3	95.7
High	Master Protein	O18391	Probable serine hydrolase OS=Drosophila melanogaster OX=7227 GN=kraken PE=2 SV=1	8	2	3	2	1	331	37.1	6.99	7.71	2	0	1.089	104.3	95.7
High	Master Protein	Q9W401	Probable citrate synthase, mitochondrial OS=Drosophila melanogaster OX=7227 GN=kdn PE=2 SV=1	39	17	57	17	1	464	51.5	8.81	150.42	17	0	1.088	112.6	87.4
High	Master Protein	Q8I937	Ribosome biogenesis regulatory protein OS=Drosophila melanogaster OX=7227 GN=BcDNA:LD24586 PE=1 SV=2	9	2	4	2	1	349	39.4	9.92	9.12	2	0	1.088	104.2	95.8
High	Master Protein	Q9VUC6	Formin-like protein OS=Drosophila melanogaster OX=7227 GN=Frl PE=1 SV=3	12	12	15	12	1	1183	133.1	8.09	35.27	12	0	1.082	103.1	96.9
High	Master Protein	Q9VDE8	FI02071p OS=Drosophila melanogaster OX=7227 GN=Dmel\CG7044 PE=1 SV=1	2	2	4	2	1	974	112.9	6.14	8.02	2	0	1.082	104	96
High	Master Protein	Q9VWV4	GH28326p OS=Drosophila melanogaster OX=7227 GN=Nt5b PE=1 SV=2	21	12	17	12	1	630	71.7	6.6	44.38	12	0	1.078	94.7	105.3
High	Master Protein	P36241	60S ribosomal protein L19 OS=Drosophila melanogaster OX=7227 GN=RpL19 PE=1 SV=2	47	18	67	18	1	203	24	11	215.03	18	0	1.074	111.2	88.8
High	Master Protein	Q00174	Laminin subunit alpha OS=Drosophila melanogaster OX=7227 GN=LanA PE=1 SV=2	16	43	69	43	1	3712	410.9	5.22	179.23	43	0	1.073	108	92
High	Master Protein	A1ZAN6	Rho guanine nucleotide exchange factor 2, isoform D OS=Drosophila melanogaster OX=7227 GN=RhoGEF2 PE=1 SV=1	1	2	2	2	1	2559	280.6	6.77	0	2	0	1.068	103.3	96.7
High	Master Protein	Q9VAW3	glutamine--fructose-6-phosphate transaminase (isomerizing) OS=Drosophila melanogaster OX=7227 GN=Gfat2 PE=1 SV=1	14	7	7	7	1	683	76.5	6.62	19.59	7	0	1.064	45.1	154.9
High	Master Protein	Q9VL70	HL08109p OS=Drosophila melanogaster OX=7227 GN=yip2 PE=1 SV=1	77	19	52	19	1	398	41.6	8.51	200.85	19	0	1.061	102.7	97.3
High	Master Protein	Q9VEX6	ATPase family AAA domain-containing protein 3A homolog OS=Drosophila melanogaster OX=7227 GN=bor PE=1 SV=2	39	23	42	23	1	604	68.3	9.17	111.66	23	0	1.06	105.6	94.4
High	Master Protein	Q03334	40S ribosomal protein S13 OS=Drosophila melanogaster OX=7227 GN=RpS13 PE=1 SV=3	50	12	44	12	1	151	17.2	10.55	130.81	12	0	1.057	114.5	85.5
High	Master Protein	Q24179	Protein sly1 homolog OS=Drosophila melanogaster OX=7227 GN=Slh PE=2 SV=4	10	4	6	4	1	639	72.3	6.19	13.99	4	0	1.057	102.4	97.6
High	Master Protein	Q9W0N6	LD27967p OS=Drosophila melanogaster OX=7227 GN=Vti1a PE=2 SV=1	9	1	1	1	1	230	25.9	6.24	5.06	1	0	1.057	102.8	97.2
High	Master Protein	P23128	ATP-dependent RNA helicase me31b OS=Drosophila melanogaster OX=7227 GN=me31B PE=1 SV=3	25	8	13	8	1	459	51.9	7.64	41.55	8	0	1.056	68	132
High	Master Protein	Q05344	FACT complex subunit Ssrp1 OS=Drosophila melanogaster OX=7227 GN=Ssrp PE=1 SV=2	20	10	14	9	1	723	81.5	5.63	29.02	10	1	1.056	133.3	66.7
High	Master Protein	Q9V9Q4	LD43819p OS=Drosophila melanogaster OX=7227 GN=Dmel\CG1416 PE=1 SV=2	34	7	16	7	1	354	40.1	6.57	60.18	7	0	1.055	57.1	142.9
High	Master Protein	Q9VMV5	Viking, isoform A OS=Drosophila melanogaster OX=7227 GN=vkg PE=1 SV=1	20	25	48	25	1	1940	193.7	6.43	133.84	25	0	1.054	90	110
High	Master Protein	Q9VBP6	Succinate-semialdehyde dehydrogenase OS=Drosophila melanogaster OX=7227 GN=Ssadh PE=1 SV=1	10	4	6	4	1	509	54.9	8.21	13.96	4	0	1.052	135.6	64.4
High	Master Protein	Q9VLC5	Aldehyde dehydrogenase OS=Drosophila melanogaster OX=7227 GN=Aldh PE=1 SV=1	59	25	66	25	1	520	57	6.8	207.77	25	0	1.048	89.4	110.6
High	Master Protein	Q9W1Y1	ER membrane protein complex subunit 8/9 homolog OS=Drosophila melanogaster OX=7227 GN=EMC8-9 PE=1 SV=1	47	6	10	6	1	203	22.8	6.05	34.39	6	0	1.048	92.3	107.7
High	Master Protein	Q9W1V8	CG9893 protein OS=Drosophila melanogaster OX=7227 GN=DCTN3-p24 PE=1 SV=1	18	3	4	3	1	192	21.5	4.67	10.78	3	0	1.048	75.4	124.6
High	Master Protein	Q9VA69	procollagen-proline 4-dioxygenase OS=Drosophila melanogaster OX=7227 GN=PH4alphaEFB PE=1 SV=2	57	22	67	22	1	550	63.1	5.48	220.18	22	0	1.043	115.4	84.6
High	Master Protein	O77277	Torsin-like protein OS=Drosophila melanogaster OX=7227 GN=Torsin PE=2 SV=2	14	5	10	5	1	340	38.1	8.62	22.62	5	0	1.041	90.3	109.7
High	Master Protein	Q9VIH3	Microsomal triacylglycerol transfer protein OS=Drosophila melanogaster OX=7227 GN=Mtp PE=1 SV=2	7	6	11	6	1	886	98.7	6.06	22.3	6	0	1.041	85.2	114.8
High	Master Protein	Q8SX76	LD24646p OS=Drosophila melanogaster OX=7227 GN=pch2 PE=1 SV=1	13	3	6	3	1	421	46.5	5.69	15.06	3	0	1.039	101.9	98.1
High	Master Protein	D3DMW7	MIP16962p OS=Drosophila melanogaster OX=7227 GN=RhoL PE=1 SV=1	6	1	2	1	1	214	24.8	9.22	5.7	1	0	1.039	101.9	98.1
High	Master Protein	Q9VJD1	Glucosidase 2 subunit beta OS=Drosophila melanogaster OX=7227 GN=GCS2beta PE=1 SV=1	42	23	51	23	1	548	61.5	4.46	141.17	23	0	1.037	105	95
High	Master Protein	P21914	Succinate dehydrogenase [ubiquinone] iron-sulfur subunit, mitochondrial OS=Drosophila melanogaster OX=7227 GN=SdhB PE=2 SV=2	53	14	25	14	1	297	33.7	8.66	56.67	14	0	1.036	104.9	95.1
High	Master Protein	M9PGV6	Alpha spectrin, isoform B OS=Drosophila melanogaster OX=7227 GN=alpha-Spec PE=3 SV=1	19	30	51	30	1	2457	282.4	5.2	151.72	30	0	1.029	102	98
High	Master Protein	M9PBH7	Rac1, isoform B OS=Drosophila melanogaster OX=7227 GN=Rac1 PE=4 SV=1	56	8	17	4	1	192	21.3	8.34	42.36	8	3	1.027	84.3	115.7
High	Master Protein	Q9W5N2	60S ribosomal protein L38 OS=Drosophila melanogaster OX=7227 GN=RpL38 PE=1 SV=1	46	5	18	5	1	70	8.2	10.29	46.41	5	0	1.027	86.2	113.8
High	Master Protein	Q9VH76	Synaptosomal-associated protein OS=Drosophila melanogaster OX=7227 GN=Snap24 PE=1 SV=1	47	8	10	8	1	212	23.5	4.79	23.62	8	0	1.026	107.8	92.2
High	Master Protein	Q9VB96	Uncharacterized protein, isoform A OS=Drosophila melanogaster OX=7227 GN=Dmel\CG31075 PE=1 SV=2	21	7	14	7	1	485	52.6	6.67	36.88	7	0	1.024	76.8	123.2
High	Master Protein	Q9W0B8	Coatomer subunit alpha OS=Drosophila melanogaster OX=7227 GN=alphaCOP PE=1 SV=1	37	34	68	34	1	1234	139.2	7.65	190.69	34	0	1.018	100.2	99.8
High	Master Protein	Q9W1G7	LD21576p OS=Drosophila melanogaster OX=7227 GN=Nap1 PE=1 SV=1	22	6	13	6	1	370	42.7	4.79	45.62	6	0	1.017	101.3	98.7
High	Master Protein	M9PHV4	Uncharacterized protein, isoform F OS=Drosophila melanogaster OX=7227 GN=Dmel\CG42354 PE=1 SV=1	9	3	4	3	1	503	56.7	6.07	13.69	3	0	1.017	119.5	80.5
High	Master Protein	Q9VVT8	Long-chain-fatty-acid--CoA ligase OS=Drosophila melanogaster OX=7227 GN=ACSL1 PE=1 SV=1	24	11	17	11	1	704	78.7	7.91	41.78	11	0	1.016	119	81
High	Master Protein	Q6NLJ9	AT19138p OS=Drosophila melanogaster OX=7227 GN=Dmel\CG30109 PE=1 SV=1	48	3	5	3	1	88	9.9	5.19	13.68	3	0	1.016	102.8	97.2
High	Master Protein	Q9V3G7	26S proteasome non-ATPase regulatory subunit 6 OS=Drosophila melanogaster OX=7227 GN=Rpn7 PE=2 SV=1	7	4	9	4	1	389	45.4	6.48	19.95	4	0	1.016	115	85
High	Master Protein	Q9VAY9	GH07821p OS=Drosophila melanogaster OX=7227 GN=mRpS22 PE=1 SV=1	13	4	4	4	1	393	45.8	7.74	11.01	4	0	1.015	62	138
High	Master Protein	Q9V466	Nuclear pore complex protein Nup107 OS=Drosophila melanogaster OX=7227 GN=Nup107 PE=1 SV=1	6	3	3	3	1	845	97.3	5.94	6.1	3	0	1.015	100.8	99.2
High	Master Protein	P15357	Ubiquitin-40S ribosomal protein S27a OS=Drosophila melanogaster OX=7227 GN=RpS27A PE=1 SV=2	71	12	35	7	1	156	17.9	9.77	97.39	12	5	1.014	108.6	91.4
High	Master Protein	A1Z803	FI02892p OS=Drosophila melanogaster OX=7227 GN=Marc PE=1 SV=1	28	6	8	6	1	340	38.1	8.54	17.35	6	0	1.014	88	112
High	Master Protein	Q9VNF9	Ethanol sensitive with low memory, isoform A OS=Drosophila melanogaster OX=7227 GN=elm PE=1 SV=1	18	3	6	3	1	189	22	5.22	13.86	3	0	1.013	83.4	116.6
High	Master Protein	A1Z9M2	Receptor expression-enhancing protein OS=Drosophila melanogaster OX=7227 GN=ReepB PE=3 SV=1	17	3	7	3	1	178	20.3	7.8	18.39	3	0	1.01	88.9	111.1
High	Master Protein	Q9VRL2	Probable Golgi SNAP receptor complex member 2 OS=Drosophila melanogaster OX=7227 GN=Membrin PE=2 SV=1	32	5	7	5	1	216	24.8	9.07	18.05	5	0	1.009	109.2	90.8
High	Master Protein	Q9VMD2	LD47671p OS=Drosophila melanogaster OX=7227 GN=Dmel\CG9536 PE=1 SV=1	3	1	2	1	1	450	49.7	8.62	6.09	1	0	1.006	100.3	99.7
High	Master Protein	Q9VHN5	Protein unc-50 homolog OS=Drosophila melanogaster OX=7227 GN=CG9773 PE=2 SV=1	7	1	2	1	1	275	32.5	9.47	4.48	1	0	1.005	100.3	99.7
High	Master Protein	Q7KVX1	Pyruvate dehydrogenase E1 component subunit alpha OS=Drosophila melanogaster OX=7227 GN=Pdha PE=1 SV=1	19	6	7	6	1	443	48.8	8.13	25.07	6	0	1.002	85.6	114.4
High	Master Protein	Q9W2V9	LD40707p OS=Drosophila melanogaster OX=7227 GN=l(1)G0289 PE=1 SV=1	5	2	5	2	1	625	67.2	7.02	10.03	2	0	0.999	99.9	100.1
High	Master Protein	Q9VRJ4	Dehydrogenase/reductase 4 OS=Drosophila melanogaster OX=7227 GN=Dhrs4 PE=1 SV=1	17	4	7	4	1	317	33.6	9.33	19.95	4	0	0.996	98.2	101.8
High	Master Protein	A8JRE3	Without children, isoform B OS=Drosophila melanogaster OX=7227 GN=woc PE=1 SV=1	1	2	3	2	1	1703	188.6	4.75	6.04	2	0	0.996	78.6	121.4
High	Master Protein	E1JHB7	PDGF- and VEGF-receptor related, isoform J OS=Drosophila melanogaster OX=7227 GN=Pvr PE=1 SV=1	22	22	39	21	1	1577	177.2	5.92	114.09	22	1	0.995	120.4	79.6
High	Master Protein	Q9VP18	V-type proton ATPase subunit OS=Drosophila melanogaster OX=7227 GN=VhaM9.7-b PE=1 SV=2	12	1	1	1	1	89	10.1	6.33	3.08	1	0	0.993	99.7	100.3
High	Master Protein	Q9VVH3	MICOS complex subunit MIC13 homolog QIL1 OS=Drosophila melanogaster OX=7227 GN=QIL1 PE=2 SV=1	38	4	10	4	1	122	13.7	9.33	22.2	4	0	0.989	108.1	91.9
High	Master Protein	Q9VPQ2	DnaJ homolog shv OS=Drosophila melanogaster OX=7227 GN=shv PE=1 SV=1	27	9	28	9	1	354	40.2	5.67	79.34	9	0	0.987	92.1	107.9
High	Master Protein	P84345	ATP synthase protein 8 OS=Drosophila melanogaster OX=7227 GN=mt:ATPase8 PE=3 SV=1	30	3	9	3	1	53	6.4	8.87	23.73	3	0	0.987	90.8	109.2
High	Master Protein	Q9U915	Adenylate kinase OS=Drosophila melanogaster OX=7227 GN=Adk2 PE=1 SV=1	60	15	45	15	1	240	26.5	7.88	140.31	15	0	0.986	97.5	102.5
High	Master Protein	Q9VQK5	LD24714p OS=Drosophila melanogaster OX=7227 GN=Prp40 PE=1 SV=1	2	1	2	1	1	806	91.3	8.84	4.91	1	0	0.983	99.1	100.9
High	Master Protein	A0A0B4KI10	26S proteasome non-ATPase regulatory subunit 1 OS=Drosophila melanogaster OX=7227 GN=Rpn2 PE=3 SV=1	13	11	25	11	1	1029	114.1	5.19	71.78	11	0	0.978	102.8	97.2
High	Master Protein	Q9VLX0	Lysine ketoglutarate reductase/saccharopine dehydrogenase, isoform A OS=Drosophila melanogaster OX=7227 GN=LKRSDH PE=1 SV=2	50	29	62	29	1	928	103.1	6.79	204.65	29	0	0.974	97.7	102.3
High	Master Protein	P08182	Casein kinase II subunit beta OS=Drosophila melanogaster OX=7227 GN=CkIIbeta PE=2 SV=2	21	3	5	3	1	235	27.1	5.33	14.93	3	0	0.973	91.9	108.1
High	Master Protein	Q9VN21	LD30155p OS=Drosophila melanogaster OX=7227 GN=lost PE=1 SV=1	54	26	56	26	1	545	59.7	9.06	177.74	26	0	0.971	95.7	104.3
High	Master Protein	Q9VUZ0	Translocon-associated protein subunit beta OS=Drosophila melanogaster OX=7227 GN=SsRbeta PE=1 SV=2	42	5	20	5	1	190	21.2	8.72	64.09	5	0	0.97	134.4	65.6
High	Master Protein	Q9VJ58	Fas-associated factor 2, isoform A OS=Drosophila melanogaster OX=7227 GN=Faf2 PE=1 SV=1	10	3	4	3	1	464	52.9	5.38	11.29	3	0	0.969	98.4	101.6
High	Master Protein	Q9V392	FI01909p OS=Drosophila melanogaster OX=7227 GN=NimC4 PE=2 SV=1	30	7	17	7	1	377	41.4	4.79	50.14	7	0	0.967	112.8	87.2
High	Master Protein	Q7K0B6	Glutathione S transferase T1 OS=Drosophila melanogaster OX=7227 GN=GstT1 PE=1 SV=1	49	12	28	12	1	228	26.6	8.97	79.34	12	0	0.965	95	105
High	Master Protein	A1Z9A8	Protein PTCD3 homolog, mitochondrial OS=Drosophila melanogaster OX=7227 GN=CG4679 PE=2 SV=1	7	3	7	3	1	652	74.2	5.92	18.88	3	0	0.964	93	107
High	Master Protein	Q95TL8	LD41494p OS=Drosophila melanogaster OX=7227 GN=ERp44 PE=1 SV=1	38	14	35	14	1	412	47	5.97	103.86	14	0	0.963	107.3	92.7
High	Master Protein	Q9VMB6	Equilibrative nucleoside transporter 2, isoform A OS=Drosophila melanogaster OX=7227 GN=Ent2 PE=1 SV=1	6	2	3	2	1	458	51.3	8.7	9.08	2	0	0.963	98.1	101.9
High	Master Protein	Q9Y0Y2	Adenylosuccinate synthetase OS=Drosophila melanogaster OX=7227 GN=AdSS PE=2 SV=1	30	10	18	10	1	447	48.9	6.84	63.14	10	0	0.962	46.6	153.4
High	Master Protein	P54359	Septin-2 OS=Drosophila melanogaster OX=7227 GN=Septin2 PE=2 SV=2	16	4	7	4	1	419	48.4	7.61	16.18	4	0	0.962	49.8	150.2
High	Master Protein	Q9VI57	Dephospho-CoA kinase OS=Drosophila melanogaster OX=7227 GN=Dpck PE=2 SV=1	11	2	2	2	1	236	27.1	7.8	6.14	2	0	0.962	100.4	99.6
High	Master Protein	Q9W402	NADH dehydrogenase [ubiquinone] 1 alpha subcomplex subunit 13 OS=Drosophila melanogaster OX=7227 GN=ND-B16.6 PE=1 SV=1	38	4	14	4	1	154	17.7	9.39	38.25	4	0	0.961	92.2	107.8
High	Master Protein	Q7K3M5	ATP-dependent RNA helicase DHX15 homolog OS=Drosophila melanogaster OX=7227 GN=Dhx15 PE=2 SV=1	7	4	5	4	1	729	82.6	7.06	12.47	4	0	0.957	97	103
High	Master Protein	A4V3W1	Shaggy, isoform J OS=Drosophila melanogaster OX=7227 GN=sgg PE=1 SV=1	11	3	3	3	1	575	58.7	8.09	6.19	3	0	0.953	97.6	102.4
High	Master Protein	Q9VZ01	NADH dehydrogenase [ubiquinone] flavoprotein 3, mitochondrial OS=Drosophila melanogaster OX=7227 GN=anon-EST:Posey214 PE=1 SV=1	11	1	1	1	1	109	10.9	9.61	2.06	1	0	0.953	97.6	102.4
High	Master Protein	Q8MLT4	Gp150, isoform D OS=Drosophila melanogaster OX=7227 GN=Gp150 PE=1 SV=1	19	14	24	14	1	1076	120.9	5.02	50.88	14	0	0.952	87	113
High	Master Protein	X2JE06	GEO07624p1 OS=Drosophila melanogaster OX=7227 GN=RpL24 PE=1 SV=1	30	10	40	10	1	155	17.5	11.06	112.98	10	0	0.952	99.5	100.5
High	Master Protein	A8JQY2	Uncharacterized protein, isoform C OS=Drosophila melanogaster OX=7227 GN=Dmel\CG12213 PE=1 SV=1	5	2	2	2	1	581	63.2	5.19	5.13	2	0	0.95	97.4	102.6
High	Master Protein	Q9VW54	26S proteasome non-ATPase regulatory subunit 2 OS=Drosophila melanogaster OX=7227 GN=Rpn1 PE=1 SV=2	25	16	37	16	1	919	102.2	5.85	104.94	16	0	0.948	102.8	97.2
High	Master Protein	B7YZW3	Miles to go, isoform E OS=Drosophila melanogaster OX=7227 GN=mtgo PE=1 SV=1	9	11	20	11	1	2064	223.1	6.89	61.75	11	0	0.947	95.8	104.2
High	Master Protein	A1Z9I5	FI24033p1 OS=Drosophila melanogaster OX=7227 GN=tum PE=1 SV=1	7	3	3	3	1	625	69.7	9.01	6.76	3	0	0.947	97.3	102.7
High	Master Protein	D5AEK7	1-Acylglycerol-3-phosphate O-acyltransferase 3, isoform E OS=Drosophila melanogaster OX=7227 GN=Agpat3 PE=1 SV=1	21	7	14	7	1	397	45.7	9.23	36.07	7	0	0.946	105.5	94.5
High	Master Protein	A1Z713	Intermembrane lipid transfer protein Vps13 OS=Drosophila melanogaster OX=7227 GN=Vps13 PE=1 SV=2	4	9	10	9	1	3321	374.3	5.85	25.59	9	0	0.945	96	104
High	Master Protein	Q9VDK9	GH12359p OS=Drosophila melanogaster OX=7227 GN=Dmel\CG16953 PE=1 SV=3	6	3	3	3	1	573	63.2	6.54	0	3	0	0.945	175.8	24.2
High	Master Protein	P54367	Casein kinase I isoform alpha OS=Drosophila melanogaster OX=7227 GN=CkIalpha PE=1 SV=1	3	1	1	1	1	337	39.5	9.38	2.49	1	0	0.945	97.2	102.8
High	Master Protein	Q9VZW1	Phospholipid scramblase OS=Drosophila melanogaster OX=7227 GN=scramb2 PE=1 SV=1	4	1	1	1	1	263	29.6	5.08	2.13	1	0	0.942	97	103
High	Master Protein	Q24583	V-type proton ATPase subunit F 1 OS=Drosophila melanogaster OX=7227 GN=Vha14-1 PE=1 SV=1	8	1	1	1	1	124	13.8	6.38	1.74	1	0	0.941	97	103
High	Master Protein	Q9VVG4	Exocyst complex component 1 OS=Drosophila melanogaster OX=7227 GN=Sec3 PE=1 SV=2	5	2	3	2	1	889	102.6	6.62	14.21	2	0	0.94	30.7	169.3
High	Master Protein	Q05856	Small nuclear ribonucleoprotein-associated protein B OS=Drosophila melanogaster OX=7227 GN=SmB PE=1 SV=1	22	3	7	3	1	199	21	11.22	15.58	3	0	0.938	79.4	120.6
High	Master Protein	E1JHT6	Reticulon-like protein OS=Drosophila melanogaster OX=7227 GN=Rtnl1 PE=1 SV=1	31	15	31	15	1	607	65.4	4.87	84.69	15	0	0.935	84.3	115.7
High	Master Protein	Q23983	Alpha-soluble NSF attachment protein OS=Drosophila melanogaster OX=7227 GN=alphaSnap PE=1 SV=1	20	4	7	4	1	292	33	5.45	20.72	4	0	0.933	92.4	107.6
High	Master Protein	Q9VAW5	La-related protein 1 OS=Drosophila melanogaster OX=7227 GN=larp PE=1 SV=5	16	15	22	15	1	1673	178	9.6	66.43	15	0	0.932	120.6	79.4
High	Master Protein	Q0E931	Dgp-1, isoform A OS=Drosophila melanogaster OX=7227 GN=Dgp-1 PE=1 SV=1	4	2	3	2	1	669	72.5	9.13	7.92	2	0	0.931	96.4	103.6
High	Master Protein	Q9VDE5	Protein Peter pan OS=Drosophila melanogaster OX=7227 GN=ppan PE=1 SV=1	30	10	18	10	1	460	53.1	9.76	48.51	10	0	0.93	89	111
High	Master Protein	Q9VBV5	Nucleotide exchange factor Sil1 OS=Drosophila melanogaster OX=7227 GN=Sil1 PE=2 SV=1	27	9	19	9	1	429	47.9	5.33	50.66	9	0	0.93	91.3	108.7
High	Master Protein	X2JIQ5	60S ribosomal protein L17 OS=Drosophila melanogaster OX=7227 GN=RpL17 PE=3 SV=1	47	13	48	13	1	186	21.6	10.3	154.61	13	0	0.929	110.3	89.7
High	Master Protein	Q23997	Imaginal disk growth factor 6 OS=Drosophila melanogaster OX=7227 GN=Idgf6 PE=1 SV=2	24	8	17	8	1	452	50.3	7.9	47.91	8	0	0.929	71.7	128.3
High	Master Protein	Q9VGN8	CG5276 protein OS=Drosophila melanogaster OX=7227 GN=Dmel\CG5276 PE=2 SV=1	8	2	3	2	1	419	47.6	6.74	7.79	2	0	0.929	96.3	103.7
High	Master Protein	O02649	Heat shock protein 60A OS=Drosophila melanogaster OX=7227 GN=Hsp60A PE=1 SV=3	78	50	210	50	1	573	60.8	5.49	751.98	50	0	0.927	96.3	103.7
High	Master Protein	Q9W1B9	60S ribosomal protein L12 OS=Drosophila melanogaster OX=7227 GN=RpL12 PE=1 SV=1	50	9	38	9	1	165	17.7	9.07	129.55	9	0	0.926	95.3	104.7
High	Master Protein	Q9VIB5	Carboxylic ester hydrolase OS=Drosophila melanogaster OX=7227 GN=alpha-Est7 PE=1 SV=1	38	18	38	18	1	572	65.4	6.49	107.25	18	0	0.925	93.4	106.6
High	Master Protein	Q9VJ86	Bicoid stability factor OS=Drosophila melanogaster OX=7227 GN=bsf PE=1 SV=2	27	27	46	27	1	1412	157.2	7.14	127.37	27	0	0.923	95.6	104.4
High	Master Protein	Q9VIE8	Aconitate hydratase, mitochondrial OS=Drosophila melanogaster OX=7227 GN=mAcon1 PE=1 SV=2	66	40	105	40	1	787	85.3	8.24	341.15	40	0	0.92	96.4	103.6
Medium	Master Protein	Q86BY9	Protein rigor mortis OS=Drosophila melanogaster OX=7227 GN=rig PE=1 SV=1	1	1	1	1	1	1235	137.7	6.77	2.17	1	0	0.92	95.8	104.2
High	Master Protein	Q9VN25	Eukaryotic translation initiation factor 3 subunit A OS=Drosophila melanogaster OX=7227 GN=eIF3a PE=1 SV=1	26	27	49	27	1	1140	133.8	9.01	118.61	27	0	0.917	92.6	107.4
High	Master Protein	Q7JXC4	CG6459 protein OS=Drosophila melanogaster OX=7227 GN=P32 PE=1 SV=1	40	8	20	8	1	263	29	5.08	61.15	8	0	0.916	143	57
High	Master Protein	Q9V426	LD07162p OS=Drosophila melanogaster OX=7227 GN=vig PE=1 SV=1	46	13	26	12	1	490	52.7	9.74	92.69	13	0	0.914	81.8	118.2
High	Master Protein	P08120	Collagen alpha-1(IV) chain OS=Drosophila melanogaster OX=7227 GN=Col4a1 PE=1 SV=3	15	20	51	20	1	1779	174.2	8.6	152.38	20	0	0.911	101.8	98.2
High	Master Protein	Q9VKC8	FI03495p OS=Drosophila melanogaster OX=7227 GN=Tom70 PE=1 SV=2	16	6	12	6	1	589	66.3	6.21	37.68	6	0	0.911	89.3	110.7
High	Master Protein	Q9W3C8	Carbonic anhydrase 3, isoform A OS=Drosophila melanogaster OX=7227 GN=CAH3 PE=1 SV=1	16	2	4	2	1	250	28.8	6.9	17.4	2	0	0.907	130.9	69.1
High	Master Protein	Q9VY78	Chloride intracellular channel, isoform A OS=Drosophila melanogaster OX=7227 GN=Clic PE=1 SV=1	40	7	19	7	1	260	30.2	6.29	73.95	7	0	0.906	73.5	126.5
High	Master Protein	Q9VMQ5	Ubiquinone biosynthesis monooxygenase COQ6, mitochondrial OS=Drosophila melanogaster OX=7227 GN=Coq6 PE=2 SV=1	12	4	5	4	1	477	52	7.33	6.59	4	0	0.899	94.7	105.3
High	Master Protein	P29844	Endoplasmic reticulum chaperone BiP OS=Drosophila melanogaster OX=7227 GN=Hsc70-3 PE=1 SV=2	61	48	272	43	1	656	72.2	5.36	914.57	48	0	0.898	95.7	104.3
High	Master Protein	P91926	AP-2 complex subunit alpha OS=Drosophila melanogaster OX=7227 GN=AP-2alpha PE=1 SV=1	18	12	20	12	1	940	105.6	7.18	63.08	12	0	0.897	116.7	83.3
High	Master Protein	Q9VW26	Ornithine aminotransferase, mitochondrial OS=Drosophila melanogaster OX=7227 GN=Oat PE=2 SV=1	14	4	6	4	1	431	47.3	7.05	15.47	4	0	0.896	78.5	121.5
High	Master Protein	Q9W3C1	RNA cytidine acetyltransferase OS=Drosophila melanogaster OX=7227 GN=l(1)G0020 PE=1 SV=2	9	6	8	6	1	1008	112.8	8.53	15.78	6	0	0.895	94.4	105.6
High	Master Protein	Q9VRY6	IST1 homolog OS=Drosophila melanogaster OX=7227 GN=Ist1 PE=1 SV=1	3	1	2	1	1	417	45.6	5.96	5.25	1	0	0.894	94.4	105.6
High	Master Protein	Q9VC57	Atlastin OS=Drosophila melanogaster OX=7227 GN=atl PE=1 SV=1	24	9	13	9	1	541	60.9	6.54	30.86	9	0	0.892	79.6	120.4
High	Master Protein	Q95U54	MMS19 nucleotide excision repair protein OS=Drosophila melanogaster OX=7227 GN=Mms19 PE=1 SV=1	6	3	4	3	1	959	107	5.91	9.21	3	0	0.892	81	119
High	Master Protein	O97418	NADH dehydrogenase [ubiquinone] 1 alpha subcomplex subunit 7 OS=Drosophila melanogaster OX=7227 GN=ND-B14.5A PE=1 SV=1	43	3	7	3	1	103	11.5	7.34	15.93	3	0	0.891	136.9	63.1
High	Master Protein	Q9VC06	LD37516p OS=Drosophila melanogaster OX=7227 GN=Dmel\CG11771 PE=1 SV=1	4	2	3	2	1	730	81.3	7.08	8.04	2	0	0.886	93.9	106.1
High	Master Protein	Q9VB69	Malic enzyme OS=Drosophila melanogaster OX=7227 GN=Men-b PE=1 SV=1	36	16	32	16	1	617	68.6	6.71	92.29	16	0	0.884	94.8	105.2
High	Master Protein	A4V0N4	H(+)-transporting two-sector ATPase OS=Drosophila melanogaster OX=7227 GN=Vha68-2 PE=1 SV=1	71	29	90	29	1	614	68.3	5.34	272.69	29	0	0.883	85.5	114.5
Medium	Master Protein	Q9VMQ2	RE57134p OS=Drosophila melanogaster OX=7227 GN=Dmel\CG14015 PE=2 SV=2	6	1	1	1	1	483	54	9.61	0	1	0	0.883	93.8	106.2
High	Master Protein	Q9VVJ7	CG7484 protein OS=Drosophila melanogaster OX=7227 GN=Sep15 PE=1 SV=2	29	4	8	4	1	178	19.9	5.66	28.28	4	0	0.881	91.9	108.1
High	Master Protein	Q9VNA3	GH21273p OS=Drosophila melanogaster OX=7227 GN=BEST:LD29996 PE=1 SV=1	39	8	11	8	1	216	23.6	6.8	26.41	8	0	0.88	69.4	130.6
High	Master Protein	Q9VL68	RH73277p OS=Drosophila melanogaster OX=7227 GN=Dmel\CG4598 PE=1 SV=2	29	8	18	8	1	281	31	9.23	39.21	8	0	0.879	91.8	108.2
High	Master Protein	Q24297	Small nuclear ribonucleoprotein F OS=Drosophila melanogaster OX=7227 GN=SmF PE=1 SV=2	9	1	1	1	1	88	9.7	4.54	2.04	1	0	0.878	93.5	106.5
High	Master Protein	Q9VEJ0	Thioredoxin-dependent peroxide reductase, mitochondrial OS=Drosophila melanogaster OX=7227 GN=Prx3 PE=1 SV=2	54	10	19	10	1	234	26.4	7.49	55.85	10	0	0.877	86.6	113.4
High	Master Protein	X2JAF1	Lava lamp, isoform D OS=Drosophila melanogaster OX=7227 GN=lva PE=4 SV=1	5	8	9	8	1	2779	315.7	4.86	26.13	8	0	0.876	61.6	138.4
High	Master Protein	Q94883	DNA replication-related element factor, isoform A OS=Drosophila melanogaster OX=7227 GN=Dref PE=1 SV=2	8	5	6	5	1	709	80.7	5.86	14.07	5	0	0.876	99.1	100.9
High	Master Protein	M9PCI2	GEO11453p1 OS=Drosophila melanogaster OX=7227 GN=NHP2 PE=2 SV=1	26	3	4	3	1	160	17.7	8.1	9.87	3	0	0.875	84.4	115.6
High	Master Protein	A0A0B4LHL7	ATP synthase subunit d, mitochondrial OS=Drosophila melanogaster OX=7227 GN=ATPsynD PE=3 SV=1	90	15	44	15	1	178	20.2	6.55	143.36	15	0	0.874	122.5	77.5
High	Master Protein	Q7KUT2	Lon protease homolog, mitochondrial OS=Drosophila melanogaster OX=7227 GN=Lon PE=1 SV=1	14	10	13	10	1	1024	115	7.59	33.01	10	0	0.87	53.4	146.6
High	Master Protein	Q9VTB4	NADH dehydrogenase (Ubiquinone) 13 kDa B subunit OS=Drosophila melanogaster OX=7227 GN=ND-13B PE=1 SV=2	44	3	8	3	1	124	13.8	9.39	25.45	3	0	0.87	114.3	85.7
High	Master Protein	Q9VFB2	28S ribosomal protein S10, mitochondrial OS=Drosophila melanogaster OX=7227 GN=mRpS10 PE=2 SV=2	18	3	3	2	1	173	20	9.42	3.41	3	1	0.87	92	108
High	Master Protein	Q9VFV9	DnaJ-like-2, isoform A OS=Drosophila melanogaster OX=7227 GN=Droj2 PE=1 SV=1	27	7	23	7	1	403	45.2	6.48	71.28	7	0	0.869	77.1	122.9
High	Master Protein	Q400M8	Meltrin, isoform D OS=Drosophila melanogaster OX=7227 GN=Meltrin PE=1 SV=2	5	2	3	2	1	975	107.2	7.01	13.45	2	0	0.869	93	107
High	Master Protein	P20354	G protein alpha s subunit OS=Drosophila melanogaster OX=7227 GN=Galphas PE=2 SV=1	5	2	3	2	1	385	45	7.65	7.62	2	0	0.869	93	107
High	Master Protein	Q24186	40S ribosomal protein S5a OS=Drosophila melanogaster OX=7227 GN=RpS5a PE=1 SV=1	57	15	52	7	1	228	25.4	8.63	179.86	15	8	0.866	95.9	104.1
High	Master Protein	Q9VHR8	Dipeptidyl peptidase 3 OS=Drosophila melanogaster OX=7227 GN=DppIII PE=2 SV=2	27	15	28	15	1	786	89.1	6.43	75.97	15	0	0.864	81.2	118.8
High	Master Protein	Q9VXQ0	Mitochondrial ribosomal protein L3 OS=Drosophila melanogaster OX=7227 GN=mRpL3 PE=1 SV=2	19	4	7	4	1	362	40.5	10.07	20.04	4	0	0.862	93	107
High	Master Protein	Q9VZU4	NADH dehydrogenase [ubiquinone] iron-sulfur protein 3, mitochondrial OS=Drosophila melanogaster OX=7227 GN=ND-30 PE=1 SV=1	40	9	21	9	1	265	30	7.84	60.09	9	0	0.859	92	108
High	Master Protein	Q9V455	Importin subunit alpha OS=Drosophila melanogaster OX=7227 GN=Kap-alpha3 PE=1 SV=1	26	8	12	8	1	514	57	5.26	32.92	8	0	0.858	119.6	80.4
High	Master Protein	Q9U5L1	Signal recognition particle receptor subunit alpha homolog OS=Drosophila melanogaster OX=7227 GN=SrpRalpha PE=1 SV=2	14	8	11	8	1	614	67.8	6.83	29.37	8	0	0.856	156.7	43.3
High	Master Protein	Q9VXR5	LD02975p OS=Drosophila melanogaster OX=7227 GN=Dmel\CG9281 PE=1 SV=1	21	9	20	9	1	611	69.5	7.53	55.65	9	0	0.854	94.7	105.3
High	Master Protein	Q8MKK1	AaRS-interacting multifunctional protein 3 OS=Drosophila melanogaster OX=7227 GN=AIMP3 PE=1 SV=1	12	3	6	3	1	179	20	7.03	21.29	3	0	0.853	92.2	107.8
High	Master Protein	Q9VV89	Coatomer subunit zeta OS=Drosophila melanogaster OX=7227 GN=zetaCOP PE=1 SV=2	45	8	16	8	1	174	19.9	5.02	52.79	8	0	0.85	82.4	117.6
High	Master Protein	Q9VAH9	Integrator complex subunit 11 OS=Drosophila melanogaster OX=7227 GN=IntS11 PE=1 SV=1	11	6	9	6	1	597	67.5	8.32	25.65	6	0	0.849	73.2	126.8
High	Master Protein	P26686	Serine-arginine protein 55 OS=Drosophila melanogaster OX=7227 GN=B52 PE=1 SV=4	30	15	37	15	1	376	42.8	11.37	96.3	15	0	0.847	90.6	109.4
High	Master Protein	P54351	Vesicle-fusing ATPase 2 OS=Drosophila melanogaster OX=7227 GN=Nsf2 PE=2 SV=2	11	6	6	6	1	752	83.4	6.74	16.17	6	0	0.846	133.6	66.4
High	Master Protein	Q9VWD1	Cytochrome c oxidase subunit OS=Drosophila melanogaster OX=7227 GN=COX6B PE=1 SV=2	23	4	9	4	1	96	11.4	8.7	22.93	4	0	0.846	119	81
High	Master Protein	E1JIJ5	Vacuolar proton pump subunit B OS=Drosophila melanogaster OX=7227 GN=Vha55 PE=1 SV=1	63	25	79	25	1	490	54.5	5.4	245.84	25	0	0.843	96.6	103.4
High	Master Protein	A0A0C4DHE8	40S ribosomal protein S29 OS=Drosophila melanogaster OX=7227 GN=RpS29 PE=1 SV=1	38	4	12	4	1	56	6.6	9.61	27.87	4	0	0.843	100.3	99.7
High	Master Protein	Q59E59	Zipper, isoform D OS=Drosophila melanogaster OX=7227 GN=zip PE=1 SV=1	41	70	139	3	1	2016	231.9	5.59	446.14	70	48	0.84	95.8	104.2
High	Master Protein	Q9VAC1	Acetyl-CoA hydrolase OS=Drosophila melanogaster OX=7227 GN=anon-WO0153538.36 PE=1 SV=1	55	18	44	18	1	477	51.8	8.12	149.48	18	0	0.84	91.9	108.1
High	Master Protein	P55824	Probable ubiquitin carboxyl-terminal hydrolase FAF OS=Drosophila melanogaster OX=7227 GN=faf PE=1 SV=2	2	4	5	4	1	2778	310.9	6.05	18.35	4	0	0.839	46	154
High	Master Protein	Q9VKZ8	Ubiquitin carboxyl-terminal hydrolase OS=Drosophila melanogaster OX=7227 GN=Usp14 PE=1 SV=1	27	8	17	8	1	475	53.7	6.25	55.88	8	0	0.837	109.4	90.6
High	Master Protein	Q9VZU7	Ubiquitin carboxyl-terminal hydrolase OS=Drosophila melanogaster OX=7227 GN=Usp5 PE=1 SV=1	6	3	3	3	1	827	92	5.49	8.46	3	0	0.836	54.4	145.6
High	Master Protein	F0JAP7	LP18071p OS=Drosophila melanogaster OX=7227 GN=CG15347-RB PE=1 SV=1	12	2	3	2	1	229	25	8.03	1.88	2	0	0.834	91	109
High	Master Protein	Q9VB51	GEO08385p1 OS=Drosophila melanogaster OX=7227 GN=Dmel\CG5934 PE=1 SV=1	21	2	3	2	1	135	15	4.63	15.11	2	0	0.833	84.1	115.9
High	Master Protein	Q9VQM2	NADH dehydrogenase [ubiquinone] 1 subunit C2 OS=Drosophila melanogaster OX=7227 GN=ND-B14.5B PE=1 SV=1	25	3	12	3	1	116	12.9	8.72	43.64	3	0	0.83	94.8	105.2
High	Master Protein	Q9XZ06	Nuclear pore complex protein Nup93-1 OS=Drosophila melanogaster OX=7227 GN=Nup93-1 PE=1 SV=1	9	5	7	5	1	823	93.8	6.27	19.24	5	0	0.83	89.8	110.2
High	Master Protein	Q9U1H9	Nuclear RNA export factor 1 OS=Drosophila melanogaster OX=7227 GN=sbr PE=1 SV=2	7	4	5	4	1	672	76.2	9	7.97	4	0	0.83	93.4	106.6
High	Master Protein	Q7KVQ0	Probable H/ACA ribonucleoprotein complex subunit 1 OS=Drosophila melanogaster OX=7227 GN=CG4038 PE=2 SV=1	31	6	15	6	1	237	22.7	11.19	37.83	6	0	0.827	77.3	122.7
High	Master Protein	M9PHG8	Dynein heavy chain 64C, isoform H OS=Drosophila melanogaster OX=7227 GN=Dhc64C PE=1 SV=1	11	33	42	33	1	4660	532	6.35	117.07	33	0	0.824	78.2	121.8
High	Master Protein	P38040	Guanine nucleotide-binding protein subunit gamma-1 OS=Drosophila melanogaster OX=7227 GN=Ggamma1 PE=2 SV=1	66	3	10	3	1	70	8.1	6	31.17	3	0	0.824	66.5	133.5
High	Master Protein	Q9VYV3	Thioredoxin domain-containing protein 5 homolog OS=Drosophila melanogaster OX=7227 GN=prtp PE=1 SV=2	75	31	81	31	1	416	46.6	5.27	249.91	31	0	0.823	94.6	105.4
High	Master Protein	P48148	Ras-like GTP-binding protein Rho1 OS=Drosophila melanogaster OX=7227 GN=Rho1 PE=1 SV=1	81	13	41	13	1	192	21.7	7.01	128.17	13	0	0.822	90.1	109.9
High	Master Protein	X2JAI2	Arp2/3 complex 34 kDa subunit OS=Drosophila melanogaster OX=7227 GN=Arpc2 PE=3 SV=1	17	4	4	4	1	301	35.1	7.91	10	4	0	0.822	93.8	106.2
High	Master Protein	Q9VVM8	FI02004p OS=Drosophila melanogaster OX=7227 GN=Dmel\CG5290 PE=1 SV=1	6	3	3	3	1	798	92.1	6.06	9.76	3	0	0.822	90.2	109.8
High	Master Protein	Q7K4B3	Elongator complex protein 2 OS=Drosophila melanogaster OX=7227 GN=Elp2 PE=1 SV=1	6	3	4	3	1	794	88.9	5.6	11.35	3	0	0.821	90.2	109.8
High	Master Protein	P32392	Actin-related protein 3 OS=Drosophila melanogaster OX=7227 GN=Arp3 PE=2 SV=3	49	16	37	16	1	418	47	5.99	96.66	16	0	0.817	78.1	121.9
High	Master Protein	P50882	60S ribosomal protein L9 OS=Drosophila melanogaster OX=7227 GN=RpL9 PE=1 SV=2	73	11	36	11	1	190	21.4	9.69	109.29	11	0	0.817	104	96
High	Master Protein	A0A6H2EG56	Tropomyosin 1, isoform T OS=Drosophila melanogaster OX=7227 GN=Tm1 PE=1 SV=1	42	11	33	3	1	282	32.3	4.77	100.11	11	8	0.816	90.8	109.2
High	Master Protein	M9NEW1	Myosin light chain cytoplasmic, isoform B OS=Drosophila melanogaster OX=7227 GN=Mlc-c PE=4 SV=1	71	9	23	9	1	153	17.5	4.78	78.05	9	0	0.816	87.9	112.1
High	Master Protein	Q7JXF7	Protein seele OS=Drosophila melanogaster OX=7227 GN=sel PE=1 SV=1	39	5	18	5	1	189	21.3	4.7	54.41	5	0	0.813	86.3	113.7
High	Master Protein	Q9W3M8	LD34211p OS=Drosophila melanogaster OX=7227 GN=Ykt6 PE=1 SV=1	19	3	4	3	1	199	22.4	7.9	8.74	3	0	0.813	89.6	110.4
High	Master Protein	Q9VN44	FI07923p OS=Drosophila melanogaster OX=7227 GN=Karybeta3 PE=1 SV=1	34	26	62	26	1	1105	123.5	4.73	170.78	26	0	0.811	88.3	111.7
High	Master Protein	Q9GYU8	Nuclear pore complex protein Nup88 OS=Drosophila melanogaster OX=7227 GN=mbo PE=1 SV=2	4	3	4	3	1	702	78.6	5.91	12.17	3	0	0.811	123.1	76.9
High	Master Protein	Q9W1H5	Decapping protein 1, isoform A OS=Drosophila melanogaster OX=7227 GN=DCP1 PE=1 SV=1	14	4	4	4	1	372	41.3	7.17	11.96	4	0	0.811	49.7	150.3
High	Master Protein	Q9VMU0	NADH dehydrogenase [ubiquinone] iron-sulfur protein 6, mitochondrial OS=Drosophila melanogaster OX=7227 GN=ND-13A PE=1 SV=1	31	3	6	3	1	126	14.3	8.57	13.4	3	0	0.81	86.2	113.8
High	Master Protein	Q9VLS8	LD29807p OS=Drosophila melanogaster OX=7227 GN=GalT4 PE=1 SV=2	2	1	3	1	1	585	64.6	8.57	2.4	1	0	0.808	89.3	110.7
High	Master Protein	Q9VU45	LD27581p OS=Drosophila melanogaster OX=7227 GN=Syx13 PE=1 SV=1	13	3	4	3	1	284	31.5	7.3	9.89	3	0	0.806	118.7	81.3
High	Master Protein	Q9VF89	39S ribosomal protein L9, mitochondrial OS=Drosophila melanogaster OX=7227 GN=mRpL9 PE=2 SV=1	12	2	2	2	1	248	28.8	9.26	5.81	2	0	0.805	89.2	110.8
High	Master Protein	A8DZ29	Eukaryotic translation initiation factor 4G1, isoform B OS=Drosophila melanogaster OX=7227 GN=eIF4G1 PE=1 SV=1	25	39	79	39	1	1919	211	8.35	221.78	39	0	0.803	81.1	118.9
High	Master Protein	Q9VEB1	Malate dehydrogenase, mitochondrial OS=Drosophila melanogaster OX=7227 GN=Mdh2 PE=1 SV=1	81	21	81	21	1	336	35.3	9.11	303.55	21	0	0.801	92.9	107.1
High	Master Protein	Q9VPY2	Phospholipase A2 activator protein, isoform A OS=Drosophila melanogaster OX=7227 GN=Plap PE=1 SV=1	10	5	7	5	1	787	85.7	5.83	23.5	5	0	0.801	81.9	118.1
High	Master Protein	Q9VE08	GH10002p OS=Drosophila melanogaster OX=7227 GN=Dmel\CG6013 PE=1 SV=1	13	2	4	2	1	213	24.8	9.55	6.81	2	0	0.801	89	111
High	Master Protein	Q9VTF8	Mitochondrial ribosomal protein L2 OS=Drosophila melanogaster OX=7227 GN=mRpL2 PE=1 SV=1	5	1	2	1	1	294	32.8	10.36	6.32	1	0	0.795	88.6	111.4
High	Master Protein	Q7K3W2	GH09295p OS=Drosophila melanogaster OX=7227 GN=Dmel\CG8728 PE=1 SV=1	14	5	8	5	1	556	61	7.12	22.7	5	0	0.793	58.5	141.5
High	Master Protein	Q9W277	Vacuolar protein sorting-associated protein 35 OS=Drosophila melanogaster OX=7227 GN=Vps35 PE=1 SV=4	8	6	7	6	1	822	93.1	5.47	16.23	6	0	0.792	91.7	108.3
High	Master Protein	Q9VSU7	Vesicle transport protein USE1 OS=Drosophila melanogaster OX=7227 GN=Use1 PE=2 SV=3	20	4	5	4	1	250	28.3	9.44	11.06	4	0	0.79	74.7	125.3
High	Master Protein	Q7K1W8	LD34388p OS=Drosophila melanogaster OX=7227 GN=CG9112 PE=1 SV=1	22	5	11	5	1	342	39.4	4.68	32.27	5	0	0.789	81.5	118.5
High	Master Protein	Q7KNA0	Dymeclin OS=Drosophila melanogaster OX=7227 GN=CG8230 PE=1 SV=1	7	4	5	4	1	699	79.1	6.01	14.67	4	0	0.789	140.4	59.6
High	Master Protein	E1JGL8	Uncharacterized protein, isoform C OS=Drosophila melanogaster OX=7227 GN=Dmel\CG30122 PE=1 SV=1	18	14	26	14	1	1272	140.5	5.01	84.18	14	0	0.786	63.3	136.7
High	Master Protein	O02194	Presenilin homolog OS=Drosophila melanogaster OX=7227 GN=Psn PE=1 SV=2	6	2	3	2	1	541	59.3	7.06	5.73	2	0	0.786	133.7	66.3
High	Master Protein	X2JB87	Mitochondrial import inner membrane translocase subunit OS=Drosophila melanogaster OX=7227 GN=Tim8 PE=2 SV=1	38	4	8	4	1	88	10.1	5.16	27.66	4	0	0.785	115.8	84.2
High	Master Protein	Q9VVL7	Dihydrolipoyl dehydrogenase OS=Drosophila melanogaster OX=7227 GN=E3 PE=1 SV=1	55	26	89	26	1	504	53.1	6.87	314.4	26	0	0.784	90.4	109.6
High	Master Protein	Q9VB05	ALG-2 interacting protein X OS=Drosophila melanogaster OX=7227 GN=ALiX PE=1 SV=1	17	8	12	8	1	836	92.5	5.45	37.09	8	0	0.784	91.3	108.7
High	Master Protein	Q9VF28	Actin-related protein 2/3 complex subunit 3 OS=Drosophila melanogaster OX=7227 GN=Arpc3A PE=1 SV=4	21	3	4	3	1	177	20.2	9.07	10.98	3	0	0.783	87.4	112.6
High	Master Protein	Q8IPK4	Glycosyltransferase 25 family member OS=Drosophila melanogaster OX=7227 GN=CG31915 PE=2 SV=1	10	6	12	6	1	612	71.1	5.4	32.07	6	0	0.782	78.9	121.1
High	Master Protein	Q9VZE7	Choline transporter-like 1 OS=Drosophila melanogaster OX=7227 GN=Ctl1 PE=2 SV=1	6	2	3	2	1	691	76.8	7.66	9.98	2	0	0.782	87.7	112.3
High	Master Protein	A0A0B4KGR4	Ribosomal protein S19b, isoform C OS=Drosophila melanogaster OX=7227 GN=RpS19b PE=3 SV=1	23	3	4	3	1	155	17.4	10.21	7.56	3	0	0.782	65.3	134.7
High	Master Protein	Q9VJ38	39S ribosomal protein L13, mitochondrial OS=Drosophila melanogaster OX=7227 GN=mRpL13 PE=2 SV=2	22	2	3	1	1	178	21.1	8.75	8.19	2	0	0.782	87.7	112.3
High	Master Protein	Q0E8X7	Reduction of Rh1, isoform A OS=Drosophila melanogaster OX=7227 GN=roh PE=1 SV=1	37	4	13	4	1	82	9.5	9.67	48.24	4	0	0.78	105.8	94.2
High	Master Protein	A0A0B4K7Z5	Regulatory particle non-ATPase 6, isoform C OS=Drosophila melanogaster OX=7227 GN=Rpn6 PE=1 SV=1	36	11	18	11	1	422	47.2	5.88	51.22	11	0	0.78	100.4	99.6
High	Master Protein	Q9VKB0	threonine--tRNA ligase OS=Drosophila melanogaster OX=7227 GN=ThrRS PE=1 SV=2	45	31	70	31	1	747	85.9	7.78	217.98	31	0	0.779	78.5	121.5
High	Master Protein	Q9W380	RH45008p OS=Drosophila melanogaster OX=7227 GN=Dmel\CG9034 PE=2 SV=1	12	1	1	1	1	77	8.4	8.47	2.01	1	0	0.779	87.6	112.4
High	Master Protein	P48159	60S ribosomal protein L23 OS=Drosophila melanogaster OX=7227 GN=RpL23 PE=1 SV=2	73	13	44	13	1	140	14.9	10.83	137.97	13	0	0.778	92.2	107.8
High	Master Protein	A0A4D6K5M0	Golgi microtubule-associated protein, isoform D OS=Drosophila melanogaster OX=7227 GN=Gmap PE=1 SV=1	11	10	13	10	1	1401	158.7	4.78	40.94	10	0	0.777	131.5	68.5
High	Master Protein	A0A0B4LFJ4	Uncharacterized protein, isoform B OS=Drosophila melanogaster OX=7227 GN=Tmem131 PE=3 SV=1	3	4	5	4	1	1567	173.2	8.5	8.72	4	0	0.777	87.4	112.6
High	Master Protein	Q9V3Z4	GH11341p OS=Drosophila melanogaster OX=7227 GN=Rpn5 PE=1 SV=1	23	10	11	10	1	502	57.7	5.8	26.17	10	0	0.775	112.1	87.9
High	Master Protein	P13060	Eukaryotic translation elongation factor 2 OS=Drosophila melanogaster OX=7227 GN=eEF2 PE=1 SV=4	72	55	234	55	1	844	94.4	6.6	797.98	55	0	0.772	86.2	113.8
High	Master Protein	Q9VHJ8	Succinate--CoA ligase [ADP-forming] subunit beta, mitochondrial OS=Drosophila melanogaster OX=7227 GN=ScsbetaA PE=1 SV=2	42	14	25	14	1	502	54.8	8.66	70.09	14	0	0.771	58.4	141.6
High	Master Protein	Q9W3C4	beta-N-acetylhexosaminidase OS=Drosophila melanogaster OX=7227 GN=Hexo2 PE=1 SV=1	8	5	6	5	1	622	70.6	7.74	11.43	5	0	0.766	95.6	104.4
High	Master Protein	Q9VVA6	Nuclear migration protein nudC OS=Drosophila melanogaster OX=7227 GN=nudC PE=1 SV=2	14	5	6	5	1	332	37.8	5.64	13.98	5	0	0.762	136.2	63.8
High	Master Protein	M9PDU4	Acyl carrier protein OS=Drosophila melanogaster OX=7227 GN=ND-ACP PE=1 SV=1	15	3	9	3	1	181	20.6	8.7	18.09	3	0	0.762	78.2	121.8
High	Master Protein	A0A0B4KI27	Ferritin OS=Drosophila melanogaster OX=7227 GN=Fer1HCH PE=1 SV=1	31	7	14	7	1	245	27.9	6.05	40.11	7	0	0.761	87.2	112.8
High	Master Protein	A0A126GUM4	Ran-binding protein M, isoform G OS=Drosophila melanogaster OX=7227 GN=RanBPM PE=1 SV=1	4	3	6	3	1	1127	123.7	5.19	21.3	3	0	0.759	89	111
High	Master Protein	Q9VWI0	NADH dehydrogenase [ubiquinone] iron-sulfur protein 4, mitochondrial OS=Drosophila melanogaster OX=7227 GN=ND-18 PE=1 SV=2	24	3	7	3	1	183	20.7	9.8	15.22	3	0	0.758	93.2	106.8
High	Master Protein	Q8SY96	NFU1 iron-sulfur cluster scaffold homolog, mitochondrial OS=Drosophila melanogaster OX=7227 GN=CG32500 PE=2 SV=1	12	2	3	2	1	283	31.3	5.4	2.89	2	0	0.755	86	114
High	Master Protein	Q9W555	Coatomer subunit delta OS=Drosophila melanogaster OX=7227 GN=deltaCOP PE=1 SV=1	25	10	18	10	1	532	57.9	6.2	44.89	10	0	0.753	75.9	124.1
High	Master Protein	Q7JWF1	Electron transfer flavoprotein-ubiquinone oxidoreductase OS=Drosophila melanogaster OX=7227 GN=Etf-QO PE=1 SV=1	13	6	19	6	1	604	65.9	6.64	48.57	6	0	0.751	85.9	114.1
High	Master Protein	Q9VDD2	LD22662p OS=Drosophila melanogaster OX=7227 GN=SNF4Agamma PE=1 SV=2	6	4	5	4	1	1400	152.3	6.06	12.3	4	0	0.751	92	108
High	Master Protein	Q9VZX9	Adenosylhomocysteinase-like 1 OS=Drosophila melanogaster OX=7227 GN=AhcyL1 PE=1 SV=1	16	7	10	7	1	521	56.9	6.79	17.44	7	0	0.751	48.8	151.2
High	Master Protein	Q9VJG2	RRM domain-containing protein OS=Drosophila melanogaster OX=7227 GN=cg12288 PE=1 SV=1	11	3	5	3	1	435	47.9	10.04	18.04	3	0	0.748	122.1	77.9
High	Master Protein	Q9VWI2	N(Alpha)-acetyltransferase 15/16, isoform A OS=Drosophila melanogaster OX=7227 GN=Naa15-16 PE=1 SV=1	12	9	13	9	1	890	103	7.27	38.88	9	0	0.747	86	114
High	Master Protein	X2JG90	Serine/threonine-protein phosphatase OS=Drosophila melanogaster OX=7227 GN=Pp4-19C PE=3 SV=1	10	2	6	1	1	307	35.3	5.26	18.42	2	0	0.746	85.5	114.5
High	Master Protein	Q9VDE2	Uncharacterized protein, isoform B OS=Drosophila melanogaster OX=7227 GN=Dmel\CG5793 PE=1 SV=3	54	7	16	7	1	220	23.6	5.99	44.09	7	0	0.745	84.6	115.4
High	Master Protein	A0A0B4LFL2	Eukaryotic translation initiation factor 3 subunit C OS=Drosophila melanogaster OX=7227 GN=eIF3c PE=3 SV=1	30	23	55	23	1	910	105.6	6.06	148.91	23	0	0.743	90	110
High	Master Protein	Q9VG69	LP03547p OS=Drosophila melanogaster OX=7227 GN=Srlp PE=1 SV=1	42	10	23	10	1	378	41.6	5.68	78.78	10	0	0.743	75.1	124.9
High	Master Protein	Q8IPP8	Uncharacterized protein OS=Drosophila melanogaster OX=7227 GN=Dmel\CG31548 PE=1 SV=1	25	5	6	4	1	256	27.1	8.72	15.41	5	0	0.743	51.2	148.8
High	Master Protein	A0A0B4K700	Mini spindles, isoform D OS=Drosophila melanogaster OX=7227 GN=msps PE=1 SV=1	11	16	22	16	1	2082	230.3	8.21	61.38	16	0	0.74	82.3	117.7
High	Master Protein	Q9W3M6	Alkyl transferase OS=Drosophila melanogaster OX=7227 GN=Dhdds PE=1 SV=2	3	1	1	1	1	300	35.2	6.73	2.4	1	0	0.74	85	115
High	Master Protein	Q9VH81	protein-serine/threonine phosphatase OS=Drosophila melanogaster OX=7227 GN=PpD3 PE=1 SV=1	16	8	14	8	1	520	59.2	6.23	39.37	8	0	0.738	61.5	138.5
High	Master Protein	P84029	Cytochrome c-2 OS=Drosophila melanogaster OX=7227 GN=Cyt-c-p PE=1 SV=2	69	16	71	16	1	108	11.7	9.57	234.4	16	0	0.736	85.9	114.1
High	Master Protein	Q9VK69	T-complex protein 1 subunit delta OS=Drosophila melanogaster OX=7227 GN=CCT4 PE=1 SV=1	48	18	49	17	1	533	57.1	7.56	150.1	18	0	0.736	79.4	120.6
High	Master Protein	Q9I7L9	Uncharacterized protein, isoform A OS=Drosophila melanogaster OX=7227 GN=Dmel\CG18858 PE=4 SV=2	23	4	8	4	1	421	48.1	7.78	26.62	4	0	0.734	84.7	115.3
High	Master Protein	P05990	CAD protein OS=Drosophila melanogaster OX=7227 GN=r PE=1 SV=3	10	15	19	15	1	2224	246.5	6.64	54.27	15	0	0.733	67.1	132.9
High	Master Protein	P49963	Signal recognition particle 19 kDa protein OS=Drosophila melanogaster OX=7227 GN=Srp19 PE=2 SV=2	42	4	7	4	1	160	18.4	10.04	17.96	4	0	0.733	72.2	127.8
High	Master Protein	A1Z6L9	FI21274p1 OS=Drosophila melanogaster OX=7227 GN=Trap1 PE=1 SV=1	26	15	32	14	1	691	77.9	7.59	89.51	15	0	0.731	71.2	128.8
High	Master Protein	A0A0B4LES9	Phosphatidylinositol-glycan biosynthesis class X protein OS=Drosophila melanogaster OX=7227 GN=PIG-X PE=3 SV=1	4	1	2	1	1	243	27.7	8.29	1.96	1	0	0.729	84.3	115.7
High	Master Protein	Q9VD29	RE74312p OS=Drosophila melanogaster OX=7227 GN=Sar1 PE=1 SV=1	53	9	21	9	1	193	21.8	6.93	71.26	9	0	0.728	87.7	112.3
High	Master Protein	Q9VX98	Density-regulated protein homolog OS=Drosophila melanogaster OX=7227 GN=DENR PE=1 SV=3	5	1	1	1	1	189	21.3	5.14	2.94	1	0	0.728	84.3	115.7
High	Master Protein	X2JEU5	Mitochondrial import inner membrane translocase subunit OS=Drosophila melanogaster OX=7227 GN=Tim9a PE=2 SV=1	64	5	12	5	1	95	11.1	6.09	37.27	5	0	0.725	79.6	120.4
High	Master Protein	X2JEN8	Cytochrome c oxidase assembly factor 7, isoform C OS=Drosophila melanogaster OX=7227 GN=Coa7 PE=3 SV=1	18	4	6	4	1	266	29.6	7.77	13.93	4	0	0.725	84.1	115.9
High	Master Protein	A8JNU6	oxoglutarate dehydrogenase (succinyl-transferring) OS=Drosophila melanogaster OX=7227 GN=Ogdh PE=1 SV=1	31	23	45	1	1	1105	122.8	6.93	139.95	23	18	0.722	81.6	118.4
High	Master Protein	Q8IPY3	Aspartate aminotransferase OS=Drosophila melanogaster OX=7227 GN=Got2 PE=1 SV=1	53	19	55	19	1	431	48.1	8.5	192.97	19	0	0.721	81.7	118.3
High	Master Protein	A0A0B4JCU8	3-hydroxyisobutyrate dehydrogenase OS=Drosophila melanogaster OX=7227 GN=Dmel\CG15093 PE=1 SV=1	35	6	8	6	1	324	33.9	8.13	31.49	6	0	0.721	77.4	122.6
High	Master Protein	X2JEM4	40S ribosomal protein S28 OS=Drosophila melanogaster OX=7227 GN=RpS28b PE=2 SV=1	78	8	38	8	1	65	7.5	10.37	110.16	8	0	0.716	86.2	113.8
High	Master Protein	Q9VGK3	peptidylprolyl isomerase OS=Drosophila melanogaster OX=7227 GN=Dmel\CG14715 PE=1 SV=1	69	10	32	10	1	138	14.8	8.59	103.91	10	0	0.713	88.1	111.9
High	Master Protein	A0A0B4K7A5	Hu li tai shao, isoform Q OS=Drosophila melanogaster OX=7227 GN=hts PE=1 SV=1	45	20	39	20	1	739	81.5	7.24	108.28	20	0	0.712	69.6	130.4
High	Master Protein	O62602	Licorne OS=Drosophila melanogaster OX=7227 GN=lic PE=1 SV=1	12	3	4	3	1	334	38.2	6.39	11.12	3	0	0.708	79	121
High	Master Protein	Q9VAH7	RE62393p OS=Drosophila melanogaster OX=7227 GN=yata PE=1 SV=1	8	5	5	5	1	873	97.1	6.7	14.53	5	0	0.706	39.5	160.5
High	Master Protein	Q9VT60	phospholipase A2 OS=Drosophila melanogaster OX=7227 GN=iPLA2-VIA PE=1 SV=3	22	13	24	13	1	877	96.8	6.99	67.77	13	0	0.704	84.4	115.6
High	Master Protein	Q7JRE4	Inner nuclear membrane protein Man1 OS=Drosophila melanogaster OX=7227 GN=MAN1 PE=1 SV=1	2	1	1	1	1	650	73.8	9.23	1.85	1	0	0.704	82.7	117.3
High	Master Protein	A0A4D6K1L3	Cut up, isoform F OS=Drosophila melanogaster OX=7227 GN=ctp PE=3 SV=1	9	3	16	3	1	267	31.1	4.64	47.59	3	0	0.703	59.8	140.2
High	Master Protein	A8E6L6	GDP-fucose protein O-fucosyltransferase 1 OS=Drosophila melanogaster OX=7227 GN=O-fut1 PE=1 SV=1	49	16	43	16	1	402	46.8	7.72	143.31	16	0	0.702	86.1	113.9
High	Master Protein	Q7K0D3	CG12909 protein OS=Drosophila melanogaster OX=7227 GN=Dmel\CG12909 PE=1 SV=1	15	3	6	3	1	281	32.1	8.95	18.41	3	0	0.702	85.6	114.4
High	Master Protein	Q9W0S6	39S ribosomal protein L17, mitochondrial OS=Drosophila melanogaster OX=7227 GN=mRpL17 PE=1 SV=2	14	2	3	2	1	176	20.9	9.95	8.58	2	0	0.7	82.5	117.5
High	Master Protein	P54611	V-type proton ATPase subunit E OS=Drosophila melanogaster OX=7227 GN=Vha26 PE=1 SV=1	47	9	21	9	1	226	26.1	6.15	54.14	9	0	0.699	76.6	123.4
High	Master Protein	Q9V434	asparagine--tRNA ligase OS=Drosophila melanogaster OX=7227 GN=AsnRS PE=1 SV=1	20	8	23	8	1	558	63.9	5.96	61.44	8	0	0.699	81.6	118.4
High	Master Protein	P23572	Cyclin-dependent kinase 1 OS=Drosophila melanogaster OX=7227 GN=Cdk1 PE=1 SV=1	10	2	4	2	1	297	34.4	6.87	11.2	2	0	0.699	82.3	117.7
High	Master Protein	Q7JR58	Enoyl-CoA hydratase, short chain 1, isoform A OS=Drosophila melanogaster OX=7227 GN=Echs1 PE=1 SV=1	52	15	45	15	1	295	31.6	8.63	136.03	15	0	0.698	78	122
High	Master Protein	Q9VYD5	Branched-chain-amino-acid aminotransferase OS=Drosophila melanogaster OX=7227 GN=Bcat PE=1 SV=2	38	11	26	11	1	443	49.5	7.09	89.2	11	0	0.697	76.8	123.2
High	Master Protein	A0A0B4LEZ1	Secretory 31, isoform D OS=Drosophila melanogaster OX=7227 GN=Sec31 PE=1 SV=1	9	6	14	6	1	1260	138.1	5.83	46.87	6	0	0.696	42	158
High	Master Protein	A1Z6Q0	Klaroid, isoform D OS=Drosophila melanogaster OX=7227 GN=koi PE=1 SV=1	17	6	8	6	1	449	51.7	9.1	23.19	6	0	0.696	63.2	136.8
High	Master Protein	Q24246	Cytoplasmic dynein 1 intermediate chain OS=Drosophila melanogaster OX=7227 GN=sw PE=1 SV=3	1	1	1	1	1	663	73.9	5.27	1.68	1	0	0.696	82.1	117.9
High	Master Protein	P41375	Eukaryotic translation initiation factor 2 subunit 2 OS=Drosophila melanogaster OX=7227 GN=eIF2beta PE=1 SV=1	23	8	16	8	1	312	35.2	5.77	41.09	8	0	0.691	76.9	123.1
High	Master Protein	Q27268	ATP-dependent RNA helicase WM6 OS=Drosophila melanogaster OX=7227 GN=Hel25E PE=1 SV=1	51	17	42	17	1	424	48.6	5.66	127.14	17	0	0.69	68.8	131.2
High	Master Protein	Q9VM43	PDGF- and VEGF-related factor 2 OS=Drosophila melanogaster OX=7227 GN=Pvf2 PE=2 SV=2	10	3	4	3	1	405	46.9	8.54	9.76	3	0	0.689	81.4	118.6
High	Master Protein	A0A0B4LEZ3	Not1, isoform H OS=Drosophila melanogaster OX=7227 GN=Not1 PE=1 SV=1	3	4	4	4	1	2511	281.5	6.74	12.67	4	0	0.688	83.1	116.9
High	Master Protein	Q9VS02	Serine protease K12H4.7 OS=Drosophila melanogaster OX=7227 GN=Dmel\CG9953 PE=1 SV=1	11	4	7	4	1	508	56.8	6.6	16.51	4	0	0.686	86.8	113.2
High	Master Protein	A4V4I0	G protein beta-subunit 13F, isoform C OS=Drosophila melanogaster OX=7227 GN=Gbeta13F PE=1 SV=1	42	10	21	10	1	340	37.1	6.44	48.91	10	0	0.685	72.7	127.3
High	Master Protein	Q9Y128	Ceramide transfer protein OS=Drosophila melanogaster OX=7227 GN=cert PE=1 SV=1	8	2	3	2	1	601	68.5	5.35	13.38	2	0	0.683	62	138
High	Master Protein	Q8IN05	Liquid facets-Related, isoform D OS=Drosophila melanogaster OX=7227 GN=lqfR PE=1 SV=2	3	2	5	2	1	1415	157.9	5.4	16.42	2	0	0.682	81.1	118.9
High	Master Protein	P27091	Protein 60A OS=Drosophila melanogaster OX=7227 GN=gbb PE=1 SV=1	7	3	3	3	1	455	51.7	6.46	9.16	3	0	0.682	81.1	118.9
Medium	Master Protein	Q8SXS0	RE40914p OS=Drosophila melanogaster OX=7227 GN=Dmel\CG7071 PE=2 SV=1	3	1	1	1	1	302	34.5	9.03	2.59	1	0	0.681	81.1	118.9
High	Master Protein	Q9VU36	LP04985p OS=Drosophila melanogaster OX=7227 GN=mRpL20 PE=1 SV=1	10	1	2	1	1	150	17.4	10.56	6.58	1	0	0.68	80.9	119.1
High	Master Protein	P29845	Heat shock 70 kDa protein cognate 5 OS=Drosophila melanogaster OX=7227 GN=Hsc70-5 PE=1 SV=2	53	35	89	35	1	686	74	6.35	282.3	35	0	0.679	79.3	120.7
High	Master Protein	A0A0B4LEV2	DNA replication licensing factor MCM4 OS=Drosophila melanogaster OX=7227 GN=dpa PE=1 SV=1	7	4	7	4	1	866	96.6	7.52	15.69	4	0	0.679	80.9	119.1
High	Master Protein	Q9VWD9	LD38919p OS=Drosophila melanogaster OX=7227 GN=Ubqn PE=1 SV=1	43	13	33	13	1	547	58.8	5.11	112.99	13	0	0.678	67.3	132.7
High	Master Protein	Q9VH07	RuvB-like helicase 1 OS=Drosophila melanogaster OX=7227 GN=pont PE=1 SV=1	33	11	19	11	1	456	50.2	7.34	59.15	11	0	0.678	89.9	110.1
High	Master Protein	Q7K1Q7	Ribosome assembly factor mrt4 OS=Drosophila melanogaster OX=7227 GN=RpLP0-like PE=1 SV=1	9	2	3	2	1	256	29.4	5.12	9.4	2	0	0.675	92.1	107.9
High	Master Protein	Q9VPP7	AT13539p OS=Drosophila melanogaster OX=7227 GN=BcDNA:AT13539 PE=1 SV=1	9	1	2	1	1	141	15.9	7.85	3.66	1	0	0.675	80.6	119.4
High	Master Protein	A0A0B4KG85	Microtubule-associated protein Jupiter OS=Drosophila melanogaster OX=7227 GN=Jupiter PE=1 SV=1	48	3	14	1	1	105	11.2	8.13	51.87	3	0	0.674	80.5	119.5
High	Master Protein	Q9W0H6	Acetyl-CoA acetyltransferase 2 OS=Drosophila melanogaster OX=7227 GN=Acat2 PE=1 SV=2	48	15	20	15	1	392	41.1	7.05	72.09	15	0	0.673	45.3	154.7
High	Master Protein	Q960D4	SD06560p OS=Drosophila melanogaster OX=7227 GN=EG:22E5.5 PE=1 SV=1	15	7	14	7	1	593	65	6.21	34.27	7	0	0.673	42.4	157.6
High	Master Protein	Q7K161	LD06095p OS=Drosophila melanogaster OX=7227 GN=IPP PE=1 SV=1	9	3	4	3	1	357	40.5	6.15	10.45	3	0	0.672	80.4	119.6
High	Master Protein	P54622	Single-stranded DNA-binding protein, mitochondrial OS=Drosophila melanogaster OX=7227 GN=mtSSB PE=1 SV=2	38	5	12	5	1	146	16.4	9.85	25.25	5	0	0.671	138.8	61.2
High	Master Protein	Q7KN75	Dodeca-satellite-binding protein 1, isoform A OS=Drosophila melanogaster OX=7227 GN=Dp1 PE=1 SV=1	26	28	60	28	1	1301	144.2	6.2	182.79	28	0	0.669	80.8	119.2
High	Master Protein	Q86BR8	Mitochondrial transcription factor A, isoform B OS=Drosophila melanogaster OX=7227 GN=TFAM PE=1 SV=1	20	5	5	5	1	284	33	9.96	12.16	5	0	0.669	18.3	181.7
High	Master Protein	Q9W4X7	Eukaryotic translation initiation factor 3 subunit G-1 OS=Drosophila melanogaster OX=7227 GN=eIF3g1 PE=1 SV=1	15	5	7	5	1	269	29.9	8.79	26.46	5	0	0.668	56.9	143.1
High	Master Protein	M9NE73	Calpain-B, isoform B OS=Drosophila melanogaster OX=7227 GN=CalpB PE=3 SV=1	14	7	11	6	1	925	103.7	5.02	33.18	7	0	0.666	94	106
High	Master Protein	Q8T6I0	EH domain containing protein OS=Drosophila melanogaster OX=7227 GN=Past1 PE=1 SV=1	48	25	45	25	1	534	61	6.51	147.99	25	0	0.665	67.9	132.1
High	Master Protein	Q9VT61	Ciz1 zinc finger protein, isoform A OS=Drosophila melanogaster OX=7227 GN=Ciz1 PE=1 SV=1	10	6	8	6	1	919	102.9	6.21	24.37	6	0	0.664	74.8	125.2
Low	Master Protein	Q94517	Histone deacetylase HDAC1 OS=Drosophila melanogaster OX=7227 GN=HDAC1 PE=1 SV=2	2	1	1	1	1	521	58.3	5.76	1.95	1	0	0.663	79.8	120.2
High	Master Protein	Q9VWL0	Mec2 OS=Drosophila melanogaster OX=7227 GN=Mec2 PE=1 SV=1	75	22	62	22	1	350	38.6	5.25	179.8	22	0	0.661	85.1	114.9
High	Master Protein	Q9VFP0	RH07106p OS=Drosophila melanogaster OX=7227 GN=Dmel\CG3061 PE=1 SV=1	8	2	5	2	1	370	41.7	9.03	11.44	2	0	0.661	79.6	120.4
High	Master Protein	Q9VBU9	40S ribosomal protein S27 OS=Drosophila melanogaster OX=7227 GN=RpS27 PE=1 SV=1	44	7	20	7	1	84	9.4	9.52	45.46	7	0	0.66	94.9	105.1
High	Master Protein	Q94533	Ribosomal protein S6 kinase OS=Drosophila melanogaster OX=7227 GN=S6k PE=1 SV=2	6	2	7	2	1	490	55.4	6.04	22.6	2	0	0.659	79.5	120.5
High	Master Protein	Q6NP72	GEO09659p1 OS=Drosophila melanogaster OX=7227 GN=Dmel\CG13220 PE=1 SV=1	20	3	3	3	1	153	16.4	9.44	7.67	3	0	0.659	112.4	87.6
High	Master Protein	Q9VLP5	LD42916p OS=Drosophila melanogaster OX=7227 GN=Dmel\CG7806 PE=1 SV=1	2	2	4	2	1	1487	165.5	7.05	6.29	2	0	0.656	79.2	120.8
High	Master Protein	Q9VDT1	Arc42 OS=Drosophila melanogaster OX=7227 GN=Arc42 PE=1 SV=1	40	12	22	12	1	405	43.6	7.88	75.21	12	0	0.655	76.1	123.9
High	Master Protein	A1ZAW0	Dicer-2, isoform A OS=Drosophila melanogaster OX=7227 GN=Dcr-2 PE=1 SV=1	3	5	6	5	1	1722	197.6	6.86	9.93	5	0	0.655	57.1	142.9
High	Master Protein	M9NFF8	Cell division control protein 42 homolog OS=Drosophila melanogaster OX=7227 GN=Cdc42 PE=3 SV=1	37	5	15	4	1	191	21.4	7.14	38.4	5	0	0.654	99.5	100.5
High	Master Protein	P91938	Thioredoxin reductase 1, mitochondrial OS=Drosophila melanogaster OX=7227 GN=Trxr1 PE=1 SV=2	45	15	29	15	1	596	64.3	7.91	103.08	15	0	0.653	60.6	139.4
High	Master Protein	P52295	Importin subunit alpha OS=Drosophila melanogaster OX=7227 GN=Pen PE=1 SV=2	20	6	10	6	1	522	57.8	5.35	36.16	6	0	0.652	81	119
High	Master Protein	O18388	Importin subunit beta OS=Drosophila melanogaster OX=7227 GN=Fs(2)Ket PE=1 SV=2	7	4	5	4	1	884	98.6	5.03	15.66	4	0	0.652	39	161
High	Master Protein	Q7JRI6	RE18604p OS=Drosophila melanogaster OX=7227 GN=BcDNA:RE18604 PE=1 SV=1	80	14	37	1	1	188	20.3	5.47	110.19	14	0	0.651	78.9	121.1
High	Master Protein	Q7K5K3	Pyruvate dehydrogenase E1 component subunit beta, mitochondrial OS=Drosophila melanogaster OX=7227 GN=Pdhb PE=1 SV=1	15	4	7	4	1	365	39.3	7.8	22.96	4	0	0.651	70	130
High	Master Protein	P19109	ATP-dependent RNA helicase p62 OS=Drosophila melanogaster OX=7227 GN=Rm62 PE=1 SV=3	41	28	71	26	1	719	78.5	9.6	224.17	28	2	0.65	80.1	119.9
High	Master Protein	O96692	small monomeric GTPase OS=Drosophila melanogaster OX=7227 GN=Rap2l PE=1 SV=1	7	1	2	1	1	182	20.4	5.39	7.22	1	0	0.65	78.8	121.2
High	Master Protein	A0A0B4KGP8	protein-synthesizing GTPase OS=Drosophila melanogaster OX=7227 GN=eIF2gamma PE=1 SV=1	49	20	32	20	1	475	51.5	8.73	92.75	20	0	0.649	69.6	130.4
High	Master Protein	Q9VB10	GH01709p OS=Drosophila melanogaster OX=7227 GN=Hsdl2 PE=1 SV=1	26	9	15	9	1	412	44.3	8.02	43.62	9	0	0.649	74.4	125.6
High	Master Protein	Q0KHU2	IGF-II mRNA-binding protein, isoform K OS=Drosophila melanogaster OX=7227 GN=Imp PE=1 SV=2	20	8	16	8	1	631	69.4	9.25	39.47	8	0	0.647	63.9	136.1
High	Master Protein	X2JEJ0	Bleomycin hydrolase OS=Drosophila melanogaster OX=7227 GN=Dmel\CG1440 PE=1 SV=1	9	5	7	5	1	551	62.5	7.11	18.44	5	0	0.647	70.1	129.9
High	Master Protein	A0A0B4KFE9	Nucleoprotein TPR OS=Drosophila melanogaster OX=7227 GN=Mgtor PE=1 SV=1	6	10	12	10	1	2346	262.2	5.1	29.87	10	0	0.646	53.1	146.9
High	Master Protein	M9PB90	Cullin-associated and neddylation-dissociated 1, isoform B OS=Drosophila melanogaster OX=7227 GN=Cand1 PE=1 SV=1	11	9	11	9	1	1248	139.3	5.87	28.84	9	0	0.646	62.6	137.4
High	Master Protein	M9PBM4	Late endosomal/lysosomal adaptor and MAPK and MTOR activator 4 OS=Drosophila melanogaster OX=7227 GN=Lamtor4 PE=3 SV=1	18	1	1	1	1	164	18.5	6.99	5.1	1	0	0.645	78.4	121.6
High	Master Protein	M9PEH8	Fiery mountain, isoform D OS=Drosophila melanogaster OX=7227 GN=fmt PE=1 SV=1	1	1	1	1	1	996	111.6	4.49	2.8	1	0	0.645	78.4	121.6
High	Master Protein	Q9VGQ1	Dihydrolipoyllysine-residue succinyltransferase component of 2-oxoglutarate dehydrogenase complex, mitochondrial OS=Drosophila melanogaster OX=7227 GN=alpha-KGDHC PE=1 SV=1	39	14	36	14	1	468	49.9	9.47	136.51	14	0	0.644	86.1	113.9
High	Master Protein	P32234	GTP-binding protein 128up OS=Drosophila melanogaster OX=7227 GN=128up PE=2 SV=2	31	9	17	9	1	368	41.1	8.6	53.21	9	0	0.642	76.5	123.5
High	Master Protein	Q9W236	Vacuolar protein sorting 20, isoform A OS=Drosophila melanogaster OX=7227 GN=Vps20 PE=1 SV=1	24	4	6	4	1	212	24.1	5.06	17.54	4	0	0.641	74.6	125.4
High	Master Protein	Q9VRV8	FI21453p1 OS=Drosophila melanogaster OX=7227 GN=Tnpo PE=1 SV=1	10	7	10	7	1	893	101.5	5.07	26.43	7	0	0.64	90.8	109.2
High	Master Protein	Q9W4A0	GH11193p OS=Drosophila melanogaster OX=7227 GN=Rab18 PE=1 SV=1	10	2	4	2	1	197	22.1	5.36	11.51	2	0	0.64	78	122
High	Master Protein	Q9W0M7	Splicing factor 3B subunit 3 OS=Drosophila melanogaster OX=7227 GN=Sf3b3 PE=1 SV=2	8	6	7	6	1	1227	136.5	5.47	23.35	6	0	0.639	56	144
High	Master Protein	Q8IRJ7	Dis3 like 3'-5' exoribonuclease 2, isoform C OS=Drosophila melanogaster OX=7227 GN=Dis3l2 PE=1 SV=1	3	2	2	2	1	1044	118.2	8.18	4.74	2	0	0.639	77.9	122.1
High	Master Protein	C7LAH9	Moesin/ezrin/radixin homolog 1 OS=Drosophila melanogaster OX=7227 GN=Moe PE=1 SV=1	41	28	70	28	1	646	75.8	6.16	187.68	28	0	0.634	72	128
High	Master Protein	O02195	Eukaryotic translation initiation factor 3 subunit I OS=Drosophila melanogaster OX=7227 GN=eIF3i PE=1 SV=1	54	14	28	14	1	326	36.1	5.34	74.13	14	0	0.633	64.2	135.8
High	Master Protein	P45888	Actin-related protein 2 OS=Drosophila melanogaster OX=7227 GN=Arp2 PE=2 SV=3	21	4	7	4	1	399	45.3	6.02	17.49	4	0	0.633	61.7	138.3
High	Master Protein	Q9VU35	RH34413p OS=Drosophila melanogaster OX=7227 GN=Dmel\CG11267 PE=1 SV=1	93	17	80	17	1	103	11	9.09	219.25	17	0	0.631	78.3	121.7
High	Master Protein	Q8T4E1	Putative GPI-anchor transamidase OS=Drosophila melanogaster OX=7227 GN=PIG-K PE=2 SV=1	19	4	7	4	1	355	40.3	6.65	21.96	4	0	0.631	91.2	108.8
High	Master Protein	Q9VTM2	2-(3-amino-3-carboxypropyl)histidine synthase subunit 1 OS=Drosophila melanogaster OX=7227 GN=Dph1 PE=1 SV=1	2	1	1	1	1	454	50.5	7.18	2.32	1	0	0.631	77.4	122.6
High	Master Protein	A0A0B4K5Z8	Protein transport protein SEC23 OS=Drosophila melanogaster OX=7227 GN=Sec23 PE=1 SV=1	41	21	34	21	1	781	87.5	6.79	117.63	21	0	0.63	65	135
High	Master Protein	Q0E9E2	Pyruvate carboxylase OS=Drosophila melanogaster OX=7227 GN=PCB PE=1 SV=1	26	23	41	23	1	1197	132.6	6.64	113.31	23	0	0.63	71.7	128.3
High	Master Protein	Q9VD58	GH26270p OS=Drosophila melanogaster OX=7227 GN=Idh3b PE=1 SV=1	40	11	20	11	1	370	40.4	8.54	57.27	11	0	0.63	87.5	112.5
High	Master Protein	Q8IQQ0	oxoglutarate dehydrogenase (succinyl-transferring) OS=Drosophila melanogaster OX=7227 GN=Ogdh PE=1 SV=1	33	23	44	1	1	1017	113.6	6.99	138.19	23	0	0.629	77.2	122.8
High	Master Protein	Q9VDD8	Ubiquitin carboxyl-terminal hydrolase OS=Drosophila melanogaster OX=7227 GN=Usp8 PE=1 SV=2	11	7	11	7	1	896	102.6	7.28	33.4	7	0	0.629	45.2	154.8
High	Master Protein	A0A0B4K7J2	E3 SUMO-protein ligase RanBP2 OS=Drosophila melanogaster OX=7227 GN=Nup358 PE=1 SV=1	15	29	50	29	1	2718	298.7	6.11	147.08	29	0	0.626	75	125
High	Master Protein	Q9VC52	Protoporphyrinogen oxidase OS=Drosophila melanogaster OX=7227 GN=Ppox PE=1 SV=1	20	7	8	7	1	475	53.2	9.45	21.13	7	0	0.626	112.4	87.6
High	Master Protein	Q9W130	Cytochrome P450 9c1 OS=Drosophila melanogaster OX=7227 GN=Cyp9c1 PE=2 SV=1	7	5	10	5	1	522	60.5	6.73	22.52	5	0	0.624	76.9	123.1
High	Master Protein	O18404	3-hydroxyacyl-CoA dehydrogenase type-2 OS=Drosophila melanogaster OX=7227 GN=scu PE=1 SV=1	88	17	50	17	1	255	26.9	9.03	158.54	17	0	0.623	73.8	126.2
High	Master Protein	Q9VG76	c-Myc-binding protein homolog OS=Drosophila melanogaster OX=7227 GN=CG17202 PE=2 SV=2	8	1	3	1	1	181	20.1	4.68	8.7	1	0	0.623	76.7	123.3
High	Master Protein	A1ZBE9	Methionine--tRNA ligase, cytoplasmic OS=Drosophila melanogaster OX=7227 GN=MetRS PE=1 SV=1	37	23	42	23	1	1022	112.4	8.51	116.07	23	0	0.621	70.7	129.3
High	Master Protein	Q9VPX5	Vacuolar protein sorting-associated protein 29 OS=Drosophila melanogaster OX=7227 GN=Vps29 PE=1 SV=1	31	5	8	5	1	182	20.5	7.01	20.44	5	0	0.621	92.4	107.6
High	Master Protein	O61444	MAP kinase kinase 4, isoform A OS=Drosophila melanogaster OX=7227 GN=Mkk4 PE=1 SV=1	17	3	8	3	1	424	47.5	7.43	24.31	3	0	0.621	71.4	128.6
High	Master Protein	P20348	Sex-regulated protein janus-A OS=Drosophila melanogaster OX=7227 GN=janA PE=2 SV=2	47	4	7	4	1	135	15.2	7.49	13.58	4	0	0.621	51	149
High	Master Protein	Q9VWH4	Probable isocitrate dehydrogenase [NAD] subunit alpha, mitochondrial OS=Drosophila melanogaster OX=7227 GN=Idh3a PE=2 SV=1	52	19	35	18	1	377	40.8	7.36	95.63	19	1	0.62	69.8	130.2
High	Master Protein	Q9XYZ9	Glutathione S transferase E12, isoform A OS=Drosophila melanogaster OX=7227 GN=GstE12 PE=1 SV=1	40	6	12	6	1	223	25.2	6.29	33.49	6	0	0.62	37.5	162.5
High	Master Protein	A1Z6S7	GTPase-GDP dissociation stimulator vimar OS=Drosophila melanogaster OX=7227 GN=vimar PE=1 SV=1	10	4	7	4	1	635	70.3	5.16	23.06	4	0	0.62	75.8	124.2
High	Master Protein	Q9V6Y3	Probable 28S ribosomal protein S16, mitochondrial OS=Drosophila melanogaster OX=7227 GN=mRpS16 PE=2 SV=1	30	2	4	2	1	129	14.5	9.98	17.05	2	0	0.62	76.5	123.5
High	Master Protein	Q7K2N0	Endoplasmic reticulum junction formation protein lunapark OS=Drosophila melanogaster OX=7227 GN=Lnpk PE=1 SV=1	7	2	2	2	1	387	43.6	9.13	3.69	2	0	0.619	76.5	123.5
High	Master Protein	Q9W227	Peptidyl-prolyl cis-trans isomerase OS=Drosophila melanogaster OX=7227 GN=Dmel\CG2852 PE=1 SV=1	81	21	80	21	1	205	22.2	8.75	251.48	21	0	0.616	77.8	122.2
High	Master Protein	Q9VTZ4	Phosphoacetylglucosamine mutase OS=Drosophila melanogaster OX=7227 GN=nst PE=1 SV=1	5	2	2	2	1	549	60.5	6.29	5.01	2	0	0.616	76.2	123.8
High	Master Protein	Q9VVW7	Canopy b OS=Drosophila melanogaster OX=7227 GN=CNPYb PE=1 SV=2	43	8	19	8	1	221	25.6	6.33	67.1	8	0	0.615	78.5	121.5
High	Master Protein	A1ZAB5	Protein clueless OS=Drosophila melanogaster OX=7227 GN=clu PE=1 SV=1	17	16	31	16	1	1448	160.8	6.6	81.76	16	0	0.614	73.1	126.9
High	Master Protein	E2QCG7	Eukaryotic translation initiation factor 3 subunit B OS=Drosophila melanogaster OX=7227 GN=eIF3b PE=1 SV=1	32	18	32	18	1	690	80.4	6.28	93.92	18	0	0.614	61.2	138.8
High	Master Protein	Q9W002	Misshapen, isoform A OS=Drosophila melanogaster OX=7227 GN=msn PE=1 SV=3	11	10	12	10	1	1504	162.3	9.33	24.86	10	0	0.613	71.1	128.9
High	Master Protein	Q9VWQ7	GEO10539p1 OS=Drosophila melanogaster OX=7227 GN=Dmel\CG6891 PE=1 SV=1	33	6	9	6	1	163	18.5	4.98	21.73	6	0	0.613	66.2	133.8
High	Master Protein	Q8SYF7	LP09246p OS=Drosophila melanogaster OX=7227 GN=Dmel\CG17715 PE=1 SV=1	15	2	4	2	1	274	30.7	8.91	12.37	2	0	0.613	76	124
High	Master Protein	Q9VTB0	LD35289p OS=Drosophila melanogaster OX=7227 GN=Dmel\CG8003 PE=1 SV=1	11	3	3	3	1	407	45.7	7.62	2.55	3	0	0.613	56.1	143.9
High	Master Protein	Q9VCK0	Eukaryotic translation initiation factor 3 subunit D-1 OS=Drosophila melanogaster OX=7227 GN=eIF3d1 PE=1 SV=1	32	14	29	14	1	560	63.8	7.02	95.59	14	0	0.611	65.7	134.3
High	Master Protein	P08111	Lethal(2) giant larvae protein OS=Drosophila melanogaster OX=7227 GN=l(2)gl PE=1 SV=2	3	3	3	3	1	1161	126.8	5.94	4.79	3	0	0.611	75.9	124.1
High	Master Protein	Q9VT38	GH03795p OS=Drosophila melanogaster OX=7227 GN=Dmel\CG18178 PE=1 SV=1	10	3	6	3	1	374	42.5	9.16	13.96	3	0	0.61	73.6	126.4
High	Master Protein	Q7KM15	Transcription factor BTF3 OS=Drosophila melanogaster OX=7227 GN=bic PE=1 SV=1	93	18	69	18	1	169	17.7	7.49	264.54	18	0	0.609	82.9	117.1
High	Master Protein	Q9VQE0	Dynamin related protein 1, isoform A OS=Drosophila melanogaster OX=7227 GN=Drp1 PE=1 SV=1	7	4	5	4	1	735	82.5	6.98	14.09	4	0	0.606	75.5	124.5
High	Master Protein	Q7K0X9	LD23667p OS=Drosophila melanogaster OX=7227 GN=Syx7 PE=1 SV=1	15	3	6	3	1	282	31.8	6.81	18.51	3	0	0.605	73.4	126.6
High	Master Protein	Q9VSD6	D-Importin 7/RanBP7 OS=Drosophila melanogaster OX=7227 GN=msk PE=1 SV=1	17	15	28	14	1	1049	119.2	4.86	86.77	15	1	0.603	71.2	128.8
High	Master Protein	Q9VYD9	alanine transaminase OS=Drosophila melanogaster OX=7227 GN=ALT PE=1 SV=3	20	9	17	9	1	575	64	9.1	52.62	9	0	0.603	58.2	141.8
High	Master Protein	Q9V9J3	Tyrosine-protein kinase Src42A OS=Drosophila melanogaster OX=7227 GN=Src42A PE=1 SV=1	4	2	3	1	1	517	59	6.68	4.94	2	1	0.601	96.5	103.5
High	Master Protein	Q9NJH0	Elongation factor 1-gamma OS=Drosophila melanogaster OX=7227 GN=eEF1gamma PE=2 SV=2	53	25	76	25	1	431	48.9	7.05	249.29	25	0	0.599	58.5	141.5
High	Master Protein	Q9VL00	Ubiquitin thioesterase otubain-like OS=Drosophila melanogaster OX=7227 GN=CG4968 PE=2 SV=1	6	1	3	1	1	262	30.4	4.98	5.99	1	0	0.598	74.9	125.1
High	Master Protein	Q7KML2	Probable peroxisomal acyl-coenzyme A oxidase 1 OS=Drosophila melanogaster OX=7227 GN=CG5009 PE=1 SV=1	26	11	20	11	1	669	74.2	6.9	58.36	11	0	0.594	74.9	125.1
High	Master Protein	Q9XZU1	Exportin-2 OS=Drosophila melanogaster OX=7227 GN=Cse1 PE=2 SV=2	12	8	10	8	1	975	110.1	5.82	26.63	8	0	0.594	76.5	123.5
High	Master Protein	Q7KN85	ATP-citrate synthase OS=Drosophila melanogaster OX=7227 GN=ATPCL PE=1 SV=1	21	16	33	16	1	1112	121.3	7.31	107.76	16	0	0.591	67.6	132.4
High	Master Protein	A1Z9E3	Elongation factor Tu OS=Drosophila melanogaster OX=7227 GN=mEFTu1 PE=1 SV=1	43	15	37	15	1	489	54	8.03	128.28	15	0	0.589	62.9	137.1
High	Master Protein	M9PC99	Secretory 24CD, isoform C OS=Drosophila melanogaster OX=7227 GN=Sec24CD PE=1 SV=1	15	14	23	14	1	1231	133.7	7.96	67.47	14	0	0.588	66.5	133.5
High	Master Protein	Q9W3C2	Ribosome biogenesis protein NOP53 OS=Drosophila melanogaster OX=7227 GN=CG1785 PE=2 SV=1	8	2	3	2	1	478	55.8	9.76	10.92	2	0	0.588	75.1	124.9
High	Master Protein	Q9VE24	N-sulfoglucosamine sulfohydrolase OS=Drosophila melanogaster OX=7227 GN=Sgsh PE=1 SV=1	16	7	13	7	1	524	59.9	7.08	21.79	7	0	0.586	37.4	162.6
High	Master Protein	P55828	40S ribosomal protein S20 OS=Drosophila melanogaster OX=7227 GN=RpS20 PE=1 SV=1	70	9	31	9	1	120	13.5	10.33	100.68	9	0	0.584	105.7	94.3
High	Master Protein	Q9VXN4	Probable arginine--tRNA ligase, cytoplasmic OS=Drosophila melanogaster OX=7227 GN=ArgRS PE=2 SV=1	26	14	20	14	1	665	75.5	7.44	49.33	14	0	0.584	62.8	137.2
High	Master Protein	O01382	Caspase OS=Drosophila melanogaster OX=7227 GN=Drice PE=1 SV=2	22	6	10	6	1	339	37.3	7.06	26.74	6	0	0.583	44.1	155.9
High	Master Protein	A0A0B4LID7	Uncharacterized protein, isoform C OS=Drosophila melanogaster OX=7227 GN=ClpX PE=1 SV=1	9	4	5	4	1	679	71.6	7.46	13.02	4	0	0.583	67.1	132.9
High	Master Protein	Q9VI20	E3 ubiquitin-protein ligase Godzilla OS=Drosophila melanogaster OX=7227 GN=gzl PE=1 SV=1	1	1	2	1	1	536	58.8	8.28	2.02	1	0	0.583	73.6	126.4
High	Master Protein	M9NFH8	glutamate synthase (NADH) OS=Drosophila melanogaster OX=7227 GN=GS PE=1 SV=1	32	46	74	46	1	2115	232.1	6.42	205.04	46	0	0.582	68	132
High	Master Protein	Q8MRT7	SD26038p OS=Drosophila melanogaster OX=7227 GN=BcDNA:SD26038 PE=1 SV=1	5	1	1	1	1	174	20.2	5.34	2.06	1	0	0.581	73.5	126.5
High	Master Protein	Q9VMH2	Actin-related protein 2/3 complex subunit 4 OS=Drosophila melanogaster OX=7227 GN=Arpc4 PE=1 SV=1	38	5	10	5	1	168	19.6	8.46	30.89	5	0	0.58	83.6	116.4
High	Master Protein	Q9VGP4	Importin-9 OS=Drosophila melanogaster OX=7227 GN=Ipo9 PE=2 SV=1	6	4	6	4	1	1018	114.3	4.87	17.59	4	0	0.58	151.6	48.4
High	Master Protein	P80455	40S ribosomal protein S12 OS=Drosophila melanogaster OX=7227 GN=RpS12 PE=1 SV=2	69	11	73	11	1	139	15.2	6.38	275.94	11	0	0.578	76.2	123.8
High	Master Protein	A0A0B4KH28	Syndapin, isoform C OS=Drosophila melanogaster OX=7227 GN=Synd PE=1 SV=1	14	6	7	6	1	495	56	5.63	13.92	6	0	0.578	43.2	156.8
High	Master Protein	Q9VVL8	tryptophan--tRNA ligase OS=Drosophila melanogaster OX=7227 GN=TrpRS-m PE=1 SV=1	12	4	4	4	1	665	72.8	9.22	13.52	4	0	0.578	73.3	126.7
High	Master Protein	P48591	Ribonucleoside-diphosphate reductase large subunit OS=Drosophila melanogaster OX=7227 GN=RnrL PE=1 SV=2	10	6	14	6	1	812	91.9	7.46	45.75	6	0	0.576	59.8	140.2
High	Master Protein	Q9W179	Sterile20-like kinase, isoform B OS=Drosophila melanogaster OX=7227 GN=Slik PE=1 SV=2	4	5	6	5	1	1703	192	6.62	16.97	5	0	0.576	45.3	154.7
High	Master Protein	Q9I7S8	Bifunctional phosphoribosylaminoimidazole carboxylase/phosphoribosylaminoimidazole succinocarboxamide synthetase OS=Drosophila melanogaster OX=7227 GN=Paics PE=1 SV=2	59	25	50	25	1	429	47.3	8.07	152.84	25	0	0.575	69.6	130.4
High	Master Protein	Q9VZP5	Eukaryotic translation initiation factor 5B OS=Drosophila melanogaster OX=7227 GN=eIF5B PE=1 SV=2	5	4	7	4	1	1144	127.1	5.52	23.65	4	0	0.575	44.3	155.7
High	Master Protein	M9PFR8	Artemis, isoform B OS=Drosophila melanogaster OX=7227 GN=Arts PE=4 SV=1	9	6	11	6	1	1080	120.8	4.86	23.62	6	0	0.574	74.8	125.2
High	Master Protein	P48601	26S proteasome regulatory subunit 4 OS=Drosophila melanogaster OX=7227 GN=Rpt2 PE=1 SV=2	31	11	20	10	1	439	49.3	6.58	68.38	11	0	0.573	84.1	115.9
High	Master Protein	Q86PD3	RE56416p OS=Drosophila melanogaster OX=7227 GN=CG30022;CG30023 PE=1 SV=1	7	2	2	2	1	279	31.4	6.93	4.29	2	0	0.573	20.3	179.7
High	Master Protein	Q86BM5	A kinase anchor protein 200, isoform D OS=Drosophila melanogaster OX=7227 GN=Akap200 PE=1 SV=1	23	19	73	3	1	837	88.1	4.22	251.47	19	16	0.572	77.2	122.8
High	Master Protein	P07486	Glyceraldehyde-3-phosphate dehydrogenase 1 OS=Drosophila melanogaster OX=7227 GN=Gapdh1 PE=2 SV=2	50	14	48	5	1	332	35.3	8.18	159.41	14	0	0.572	54.9	145.1
High	Master Protein	B8A403	AP complex subunit sigma OS=Drosophila melanogaster OX=7227 GN=AP-1sigma PE=2 SV=1	21	3	8	3	1	157	18.5	7.02	20.71	3	0	0.572	66.7	133.3
High	Master Protein	H5V8B8	MIP33436p1 OS=Drosophila melanogaster OX=7227 GN=Pp2A-29B PE=1 SV=1	40	18	39	18	1	650	71.8	4.91	123.41	18	0	0.571	74.8	125.2
High	Master Protein	Q9XZ63	Mesencephalic astrocyte-derived neurotrophic factor homolog OS=Drosophila melanogaster OX=7227 GN=Manf PE=2 SV=2	57	12	29	12	1	173	20.1	8.24	94.29	12	0	0.569	82.4	117.6
High	Master Protein	Q9VPR3	Carbohydrate kinase PfkB domain-containing protein OS=Drosophila melanogaster OX=7227 GN=Dmel\CG2794 PE=1 SV=1	3	2	2	2	1	700	76.4	8.12	1.82	2	0	0.569	72.5	127.5
Medium	Master Protein	A0A0B4LGZ2	Uncharacterized protein, isoform E OS=Drosophila melanogaster OX=7227 GN=CG12816 PE=1 SV=1	0	1	1	1	1	3190	358.5	8.25	2.47	1	0	0.569	72.5	127.5
High	Master Protein	Q02427	RNA-binding protein 1 OS=Drosophila melanogaster OX=7227 GN=Rbp1 PE=2 SV=3	24	2	3	2	1	144	16	9.98	6.03	2	0	0.568	60	140
High	Master Protein	Q9W2D9	Eukaryotic translation initiation factor 3 subunit K OS=Drosophila melanogaster OX=7227 GN=eIF3k PE=2 SV=1	23	4	7	4	1	222	25.6	6.43	17.52	4	0	0.567	73.2	126.8
High	Master Protein	Q8MRM0	GH16740p OS=Drosophila melanogaster OX=7227 GN=GstT4 PE=1 SV=1	46	9	18	9	1	237	27.6	8.79	58.11	9	0	0.565	62.2	137.8
High	Master Protein	P53034	Replication factor C subunit 2 OS=Drosophila melanogaster OX=7227 GN=RfC4 PE=1 SV=1	11	2	4	2	1	331	37.2	7.72	11.29	2	0	0.564	61.4	138.6
High	Master Protein	P08736	Elongation factor 1-alpha 1 OS=Drosophila melanogaster OX=7227 GN=eEF1alpha1 PE=1 SV=2	83	37	232	37	1	463	50.3	9.07	844.4	37	0	0.563	81.8	118.2
High	Master Protein	A4UZZ4	Alpha-1,4 glucan phosphorylase OS=Drosophila melanogaster OX=7227 GN=GlyP PE=1 SV=1	12	8	9	8	1	844	96.9	6.52	24.1	8	0	0.563	29.1	170.9
High	Master Protein	Q9W022	GEO01508p1 OS=Drosophila melanogaster OX=7227 GN=Dmel\CG8993 PE=1 SV=1	36	4	10	4	1	142	15.8	8.46	28	4	0	0.562	77.3	122.7
Low	Master Protein	Q9VHC5	JmjC domain-containing histone demethylase 2, isoform A OS=Drosophila melanogaster OX=7227 GN=Kdm3 PE=2 SV=1	2	1	1	1	1	854	97.1	6.71	0	1	0	0.56	71.8	128.2
High	Master Protein	Q8MT18	RH49423p OS=Drosophila melanogaster OX=7227 GN=Idh3g PE=1 SV=1	29	10	13	10	1	402	44.4	6.8	37.08	10	0	0.559	68.2	131.8
High	Master Protein	Q9VW09	E3 ubiquitin-protein ligase listerin OS=Drosophila melanogaster OX=7227 GN=Ltn1 PE=1 SV=2	3	4	5	4	1	1747	198.5	5.94	12.07	4	0	0.559	71.7	128.3
High	Master Protein	Q7K3J0	T-complex protein 1 subunit theta OS=Drosophila melanogaster OX=7227 GN=CCT8 PE=1 SV=1	62	27	46	27	1	546	59.4	5.31	134.16	27	0	0.558	56.5	143.5
High	Master Protein	P92177	14-3-3 protein epsilon OS=Drosophila melanogaster OX=7227 GN=14-3-3epsilon PE=1 SV=2	53	18	69	16	1	262	29.8	4.78	211.08	18	2	0.556	73.7	126.3
High	Master Protein	Q9V3U6	26-29kD-proteinase OS=Drosophila melanogaster OX=7227 GN=26-29-p PE=1 SV=1	11	4	10	4	1	549	62.1	6.74	31.56	4	0	0.555	65.7	134.3
High	Master Protein	Q9W0Y1	Troponin C-akin-1 protein OS=Drosophila melanogaster OX=7227 GN=Tina-1 PE=2 SV=1	46	6	10	6	1	167	19	7.44	22.08	6	0	0.554	86.8	113.2
High	Master Protein	Q9VDC2	isopentenyl-diphosphate Delta-isomerase OS=Drosophila melanogaster OX=7227 GN=Idi PE=2 SV=1	24	4	5	4	1	256	29.8	7.12	12.64	4	0	0.554	71.3	128.7
High	Master Protein	Q9VKW5	Prolyl endopeptidase OS=Drosophila melanogaster OX=7227 GN=Dmel\CG5355 PE=1 SV=2	29	18	33	18	1	756	86.3	6.19	110.42	18	0	0.553	55.8	144.2
High	Master Protein	Q8T9B6	LDLR chaperone boca OS=Drosophila melanogaster OX=7227 GN=boca PE=1 SV=2	76	8	16	8	1	180	21	4.91	51.17	8	0	0.552	63.2	136.8
Medium	Master Protein	Q9VDC3	AP complex subunit sigma OS=Drosophila melanogaster OX=7227 GN=AP-2sigma PE=1 SV=1	5	1	1	1	1	142	17	6.18	2.25	1	0	0.552	71.2	128.8
High	Master Protein	A0A0B4KG50	BIR repeat containing ubiquitin-conjugating enzyme, isoform B OS=Drosophila melanogaster OX=7227 GN=Bruce PE=1 SV=1	0	2	2	2	1	4976	550	5.69	3.99	2	0	0.551	71	129
High	Master Protein	Q9W327	Lysine--tRNA ligase OS=Drosophila melanogaster OX=7227 GN=LysRS PE=1 SV=2	21	8	12	8	1	607	68.5	7.08	38.66	8	0	0.55	53.8	146.2
High	Master Protein	Q8IRH1	FI19310p1 OS=Drosophila melanogaster OX=7227 GN=Psa PE=1 SV=1	21	16	27	16	1	1075	122.7	6.34	71.85	16	0	0.548	53.9	146.1
High	Master Protein	Q9VZG7	V-type proton ATPase subunit OS=Drosophila melanogaster OX=7227 GN=VhaM9.7-c PE=2 SV=1	15	1	2	1	1	84	9.6	8.19	6.32	1	0	0.548	70.8	129.2
High	Master Protein	Q8MSW0	isoleucine--tRNA ligase OS=Drosophila melanogaster OX=7227 GN=IleRS PE=1 SV=1	19	19	31	19	1	1229	141	7.52	80.24	19	0	0.545	64.5	135.5
High	Master Protein	Q8T0L3	E1 ubiquitin-activating enzyme OS=Drosophila melanogaster OX=7227 GN=Uba1 PE=1 SV=1	43	38	96	38	1	1191	130.7	5.29	307.53	38	0	0.544	64.8	135.2
High	Master Protein	G2J5Z0	FI15274p1 OS=Drosophila melanogaster OX=7227 GN=CG8446-RE PE=1 SV=1	43	3	4	3	1	80	8.3	9.99	13.23	3	0	0.543	72.9	127.1
High	Master Protein	Q9VUQ5	Protein argonaute-2 OS=Drosophila melanogaster OX=7227 GN=AGO2 PE=1 SV=3	35	18	34	18	1	1214	136.8	9.61	125.61	18	0	0.542	76.7	123.3
High	Master Protein	Q9VDD0	Histone-lysine N-trimethyltransferase SMYD5 OS=Drosophila melanogaster OX=7227 GN=Smyd5 PE=1 SV=2	50	13	25	13	1	393	45.1	4.87	74.96	13	0	0.541	64.3	135.7
High	Master Protein	Q9VL71	LD29830p OS=Drosophila melanogaster OX=7227 GN=Srp54 PE=1 SV=1	12	3	5	3	1	513	58.3	11.33	12.91	3	0	0.541	38.7	161.3
High	Master Protein	P20028	DNA-directed RNA polymerase I subunit RPA2 OS=Drosophila melanogaster OX=7227 GN=RpI135 PE=1 SV=2	1	1	2	1	1	1129	128.4	8.41	1.91	1	0	0.54	70.1	129.9
High	Master Protein	Q9VFN9	GEO07882p1 OS=Drosophila melanogaster OX=7227 GN=dHYPK PE=1 SV=1	52	5	12	5	1	124	14	4.74	46.11	5	0	0.537	61.9	138.1
High	Master Protein	Q7KTV5	Nopp140, isoform B OS=Drosophila melanogaster OX=7227 GN=Nopp140 PE=1 SV=1	7	4	6	4	1	686	70.6	8.88	19.92	4	0	0.537	83.3	116.7
Low	Master Protein	Q9VC53	BolA-like protein DDB_G0274169 OS=Drosophila melanogaster OX=7227 GN=CG13621 PE=3 SV=2	5	1	1	1	1	150	17	9.31	1.83	1	0	0.537	69.8	130.2
High	Master Protein	Q9V3W7	LD40489p OS=Drosophila melanogaster OX=7227 GN=SF2 PE=1 SV=1	44	9	19	9	1	255	28.3	9.91	63.75	9	0	0.534	69.6	130.4
High	Master Protein	Q9VX80	FI18040p1 OS=Drosophila melanogaster OX=7227 GN=anon-15Db PE=2 SV=1	1	1	3	1	1	1247	136.7	8.62	6.63	1	0	0.534	69.6	130.4
High	Master Protein	Q9VVX4	Mitochondrial ribosomal protein L21, isoform A OS=Drosophila melanogaster OX=7227 GN=mRpL21 PE=1 SV=2	9	1	1	1	1	201	22.6	10.15	3.2	1	0	0.531	69.4	130.6
High	Master Protein	Q9Y125	BcDNA.GH08312 OS=Drosophila melanogaster OX=7227 GN=Sap-r PE=1 SV=1	21	20	65	20	1	953	105.9	4.97	190.41	20	0	0.53	65	135
High	Master Protein	Q7K8Y5	Serpin 4 OS=Drosophila melanogaster OX=7227 GN=Spn42Da PE=1 SV=1	3	1	2	1	1	424	47.6	6.01	2.8	1	0	0.53	69.2	130.8
High	Master Protein	Q24253	AP complex subunit beta OS=Drosophila melanogaster OX=7227 GN=AP-1-2beta PE=1 SV=1	12	8	11	8	1	921	101.1	5.11	30.37	8	0	0.528	75.1	124.9
High	Master Protein	Q9VBK9	Protein FAM98B OS=Drosophila melanogaster OX=7227 GN=Dmel\CG5913 PE=1 SV=1	2	1	1	1	1	454	49.9	9.7	3.01	1	0	0.528	69.1	130.9
High	Master Protein	B7Z001	Fatty acid synthase 1, isoform C OS=Drosophila melanogaster OX=7227 GN=FASN1 PE=1 SV=2	34	58	109	58	1	2540	277.8	6.65	351.63	58	0	0.527	68.2	131.8
High	Master Protein	O97365	BM-40 OS=Drosophila melanogaster OX=7227 GN=SPARC PE=1 SV=1	34	9	19	9	1	304	35.2	4.64	51.11	9	0	0.527	65.7	134.3
High	Master Protein	Q9VLB7	Rab GDP dissociation inhibitor OS=Drosophila melanogaster OX=7227 GN=Gdi PE=1 SV=1	43	16	33	16	1	443	49.9	5.72	114.74	16	0	0.526	65.3	134.7
High	Master Protein	A0A0B4LFL3	Eukaryotic translation elongation factor 1 beta, isoform C OS=Drosophila melanogaster OX=7227 GN=eEF1beta PE=3 SV=1	53	10	34	10	1	222	24.2	4.58	117.47	10	0	0.526	46.5	153.5
High	Master Protein	Q1RL13	glutaminase OS=Drosophila melanogaster OX=7227 GN=GLS PE=1 SV=1	28	12	18	12	1	775	85.2	7.24	55.7	12	0	0.526	109.3	90.7
High	Master Protein	Q9VJ43	Sterol carrier protein 2 OS=Drosophila melanogaster OX=7227 GN=ScpX PE=1 SV=1	28	10	17	10	1	544	59	7.78	44.67	10	0	0.526	45.3	154.7
High	Master Protein	Q9VGI8	RecQ-like DNA helicase Blm OS=Drosophila melanogaster OX=7227 GN=Blm PE=1 SV=1	1	1	1	1	1	1487	166	8.5	2.53	1	0	0.523	68.7	131.3
High	Master Protein	Q9VP47	Pre-rRNA-processing protein TSR1 homolog OS=Drosophila melanogaster OX=7227 GN=Tsr1 PE=1 SV=1	7	4	6	4	1	814	93.7	6.87	12.57	4	0	0.522	68.6	131.4
Medium	Master Protein	P25162	Acetylcholine receptor subunit beta-like 2 OS=Drosophila melanogaster OX=7227 GN=nAChRbeta2 PE=2 SV=3	3	1	1	1	1	519	60.1	5.01	0	1	0	0.522	68.6	131.4
High	Master Protein	Q7K0E6	Aspartate--tRNA ligase, cytoplasmic OS=Drosophila melanogaster OX=7227 GN=AspRS PE=1 SV=1	47	17	36	17	1	531	59	6.81	106.38	17	0	0.521	68.5	131.5
High	Master Protein	Q7KUX2	Uncharacterized protein, isoform B OS=Drosophila melanogaster OX=7227 GN=Dmel\CG4829 PE=1 SV=1	13	7	16	7	1	822	87.5	5.39	47.86	7	0	0.521	74	126
High	Master Protein	Q9V420	Prostaglandin E synthase 2 OS=Drosophila melanogaster OX=7227 GN=Su(P) PE=1 SV=1	20	5	9	5	1	417	47.1	9	25.24	5	0	0.519	100.5	99.5
High	Master Protein	P08645	Ras-related protein Rap1 OS=Drosophila melanogaster OX=7227 GN=Rap1 PE=2 SV=2	16	3	11	3	1	184	20.9	6.68	35.78	3	0	0.515	66.7	133.3
High	Master Protein	Q9W3X6	fumarate hydratase OS=Drosophila melanogaster OX=7227 GN=Fum1 PE=1 SV=3	40	13	26	13	1	495	53.5	8.44	84.29	13	0	0.514	66.4	133.6
High	Master Protein	Q9VYS3	Regulator of nonsense transcripts 1 homolog OS=Drosophila melanogaster OX=7227 GN=Upf1 PE=1 SV=2	1	1	1	1	1	1180	129.8	7.33	2.96	1	0	0.514	67.9	132.1
High	Master Protein	Q9V3V2	peptidylprolyl isomerase OS=Drosophila melanogaster OX=7227 GN=Fkbp14 PE=1 SV=1	71	16	69	16	1	216	23.9	4.87	214.35	16	0	0.513	68.5	131.5
High	Master Protein	Q9VJG0	Xaa-Pro aminopeptidase ApepP OS=Drosophila melanogaster OX=7227 GN=ApepP PE=1 SV=1	16	8	13	8	1	613	68.5	5.95	39.93	8	0	0.513	58.3	141.7
High	Master Protein	A0A126GUS7	Fmr1, isoform J OS=Drosophila melanogaster OX=7227 GN=Fmr1 PE=1 SV=1	14	7	10	7	1	681	75.8	8.29	22.78	7	0	0.513	61	139
High	Master Protein	M9PFN1	RuvB-like helicase OS=Drosophila melanogaster OX=7227 GN=rept PE=3 SV=1	19	7	9	7	1	481	53.5	5.85	20	7	0	0.513	64.3	135.7
High	Master Protein	P17917	Proliferating cell nuclear antigen OS=Drosophila melanogaster OX=7227 GN=PCNA PE=1 SV=2	46	7	15	7	1	260	28.8	4.81	47.25	7	0	0.512	44.3	155.7
High	Master Protein	A8DYL3	Verprolin 1, isoform G OS=Drosophila melanogaster OX=7227 GN=Vrp1 PE=1 SV=1	4	2	2	2	1	852	86.2	11.4	5.58	2	0	0.512	67.7	132.3
High	Master Protein	Q9V6K1	Tripeptidyl-peptidase 2 OS=Drosophila melanogaster OX=7227 GN=TppII PE=1 SV=2	27	26	45	26	1	1441	158.6	7.59	124.2	26	0	0.511	68.4	131.6
High	Master Protein	Q9W2N0	F-actin-capping protein subunit alpha OS=Drosophila melanogaster OX=7227 GN=cpa PE=2 SV=1	33	7	20	7	1	286	32.7	5.94	67.09	7	0	0.51	39.4	160.6
High	Master Protein	X2JFD6	Peroxisomal multifunctional enzyme type 2, isoform B OS=Drosophila melanogaster OX=7227 GN=Mfe2 PE=4 SV=1	53	23	48	23	1	598	64	6.57	155.55	23	0	0.508	59.3	140.7
High	Master Protein	M9PJN8	Glyceraldehyde-3-phosphate dehydrogenase OS=Drosophila melanogaster OX=7227 GN=Gapdh2 PE=3 SV=1	59	16	50	7	1	332	35.3	8.44	174.35	16	8	0.508	65.6	134.4
High	Master Protein	M9PIS3	6-phosphogluconate dehydrogenase, decarboxylating OS=Drosophila melanogaster OX=7227 GN=Pgd PE=3 SV=1	32	11	16	11	1	481	52.5	6.32	38.32	11	0	0.508	60.2	139.8
High	Master Protein	Q9VGW7	Arginine methyltransferase 1 OS=Drosophila melanogaster OX=7227 GN=Art1 PE=1 SV=1	28	6	8	6	1	376	42.8	5.15	23.4	6	0	0.508	48.8	151.2
High	Master Protein	Q9W0P5	UDP-glucose 4-epimerase OS=Drosophila melanogaster OX=7227 GN=Gale PE=1 SV=1	64	22	81	22	1	350	38.7	7.46	257.12	22	0	0.507	62.5	137.5
High	Master Protein	P48809	Heterogeneous nuclear ribonucleoprotein 27C OS=Drosophila melanogaster OX=7227 GN=Hrb27C PE=1 SV=2	39	10	20	10	1	421	44.7	6.8	64.52	10	0	0.507	54	146
High	Master Protein	Q9XYZ5	DNA damage-binding protein 1 OS=Drosophila melanogaster OX=7227 GN=pic PE=1 SV=1	5	5	9	5	1	1140	126	5.36	24.13	5	0	0.507	67	133
High	Master Protein	A4V441	Singed, isoform B OS=Drosophila melanogaster OX=7227 GN=sn PE=1 SV=1	30	9	19	9	1	512	57.2	7.01	62.03	9	0	0.506	56.3	143.7
High	Master Protein	Q9VUJ0	39S ribosomal protein L39, mitochondrial OS=Drosophila melanogaster OX=7227 GN=mRpL39 PE=2 SV=2	13	2	2	2	1	333	37.3	8.62	7.28	2	0	0.506	74	126
High	Master Protein	Q0KHZ6	Electron transfer flavoprotein subunit beta OS=Drosophila melanogaster OX=7227 GN=Etfb PE=1 SV=1	68	17	39	17	1	253	27.2	8.05	126.88	17	0	0.505	64.2	135.8
High	Master Protein	Q9VRP2	Uncharacterized protein, isoform A OS=Drosophila melanogaster OX=7227 GN=BEST:CK00496 PE=1 SV=1	45	14	25	14	1	391	42.7	7.11	62.27	14	0	0.505	59.5	140.5
High	Master Protein	M9PBL3	Heat shock protein 83 OS=Drosophila melanogaster OX=7227 GN=Hsp83 PE=3 SV=1	68	59	247	57	1	717	81.8	5.02	818.02	59	2	0.504	61.5	138.5
High	Master Protein	Q9VM14	dihydrolipoyllysine-residue acetyltransferase OS=Drosophila melanogaster OX=7227 GN=muc PE=1 SV=1	31	17	28	17	1	512	54.2	9.57	84.27	17	0	0.504	70	130
High	Master Protein	Q9VK60	GH25425p OS=Drosophila melanogaster OX=7227 GN=Dmel\CG6180 PE=1 SV=2	13	2	7	2	1	257	28.7	8.82	19.91	2	0	0.504	30.1	169.9
High	Master Protein	Q9W374	Dihydropyrimidine dehydrogenase [NADP(+)] OS=Drosophila melanogaster OX=7227 GN=su(r) PE=1 SV=2	11	8	10	8	1	1031	111.2	6.8	25.3	8	0	0.503	67	133
High	Master Protein	Q9TVM2	Exportin-1 OS=Drosophila melanogaster OX=7227 GN=emb PE=1 SV=1	9	8	11	8	1	1063	122.7	5.87	25.31	8	0	0.503	79.3	120.7
High	Master Protein	Q7KUA4	SUMO-activating enzyme subunit OS=Drosophila melanogaster OX=7227 GN=Uba2 PE=1 SV=1	23	10	20	10	1	700	77.6	5.02	65.71	10	0	0.502	39.9	160.1
High	Master Protein	Q9VSA3	Medium-chain specific acyl-CoA dehydrogenase, mitochondrial OS=Drosophila melanogaster OX=7227 GN=Mcad PE=1 SV=1	41	14	21	14	1	419	45.8	7.94	60.25	14	0	0.502	71.8	128.2
High	Master Protein	Q95RE4	LD37574p OS=Drosophila melanogaster OX=7227 GN=yps PE=1 SV=1	48	11	25	11	1	352	38.2	9.85	75.56	11	0	0.502	44.8	155.2
High	Master Protein	Q9VLN9	Uncharacterized protein OS=Drosophila melanogaster OX=7227 GN=Dmel\CG14273 PE=4 SV=3	6	1	3	1	1	252	26.7	4.36	9.41	1	0	0.502	66.8	133.2
High	Master Protein	Q9W1X4	Nuclear pore complex protein Nup214 OS=Drosophila melanogaster OX=7227 GN=Nup214 PE=1 SV=2	3	4	4	4	1	1711	175.1	8.75	11.35	4	0	0.5	66.7	133.3
High	Master Protein	Q9VZY0	LD45195p OS=Drosophila melanogaster OX=7227 GN=Non2 PE=1 SV=1	27	6	9	6	1	244	27.5	6.32	31.45	6	0	0.499	38.2	161.8
High	Master Protein	Q9VKQ9	Protein dpy-30 homolog OS=Drosophila melanogaster OX=7227 GN=Dpy-30L1 PE=1 SV=1	27	2	6	2	1	134	13.8	5.35	26.32	2	0	0.499	66.8	133.2
High	Master Protein	Q9VYT3	FI23714p1 OS=Drosophila melanogaster OX=7227 GN=Nrd1 PE=1 SV=2	7	5	6	5	1	1147	132.7	5.15	18.91	5	0	0.498	63.5	136.5
High	Master Protein	Q04448	Bifunctional methylenetetrahydrofolate dehydrogenase/cyclohydrolase, mitochondrial OS=Drosophila melanogaster OX=7227 GN=Nmdmc PE=2 SV=2	28	5	7	5	1	309	33.5	7.52	22.18	5	0	0.497	150.1	49.9
High	Master Protein	Q9VJ12	Acinus, isoform A OS=Drosophila melanogaster OX=7227 GN=Acn PE=1 SV=1	3	2	2	2	1	739	83.7	6.7	3.96	2	0	0.496	32.6	167.4
High	Master Protein	Q9VQL1	serine--tRNA ligase OS=Drosophila melanogaster OX=7227 GN=SerRS PE=1 SV=1	41	15	33	15	1	501	56.4	6.49	109.37	15	0	0.495	55.2	144.8
High	Master Protein	Q07327	Protein ROP OS=Drosophila melanogaster OX=7227 GN=Rop PE=2 SV=2	22	9	18	9	1	597	67.8	6.7	51.17	9	0	0.495	61.8	138.2
High	Master Protein	Q94901	RNA-binding protein lark OS=Drosophila melanogaster OX=7227 GN=lark PE=1 SV=1	30	9	12	9	1	352	39.9	9.07	33.67	9	0	0.494	27.5	172.5
High	Master Protein	Q9W2I2	Queuosine salvage protein OS=Drosophila melanogaster OX=7227 GN=Dmel\CG9752 PE=1 SV=1	10	3	5	3	1	343	39.5	5.73	8.08	3	0	0.493	29.7	170.3
High	Master Protein	A0A0B4LGH1	Tubulin beta chain OS=Drosophila melanogaster OX=7227 GN=betaTub60D PE=1 SV=1	69	26	127	1	1	453	50.7	4.88	383.9	26	11	0.492	57	143
High	Master Protein	Q9V3E7	LD24793p OS=Drosophila melanogaster OX=7227 GN=Ref1 PE=1 SV=1	27	6	7	6	1	266	27.8	10.55	20.68	6	0	0.492	65.9	134.1
High	Master Protein	Q9VY87	Cathepsin B1, isoform A OS=Drosophila melanogaster OX=7227 GN=CtsB PE=1 SV=1	14	4	7	4	1	340	37.4	6.61	22.43	4	0	0.492	58.2	141.8
High	Master Protein	Q9VDV2	AT06125p OS=Drosophila melanogaster OX=7227 GN=Dmel\CG6195 PE=1 SV=1	18	4	6	4	1	363	40.6	8.57	9.34	4	0	0.492	63.4	136.6
High	Master Protein	Q9V3P3	LD45860p OS=Drosophila melanogaster OX=7227 GN=REG PE=1 SV=1	28	5	13	5	1	245	28.1	6.05	39.93	5	0	0.491	67	133
High	Master Protein	O76902	Pleckstrin homology domain-containing family F member 1 homolog OS=Drosophila melanogaster OX=7227 GN=rush PE=1 SV=1	28	9	12	9	1	316	34.2	7.78	23.14	9	0	0.49	46.4	153.6
High	Master Protein	Q02748	Eukaryotic initiation factor 4A OS=Drosophila melanogaster OX=7227 GN=eIF4A PE=1 SV=3	64	22	75	20	1	403	45.8	5.66	223.79	22	2	0.489	52	148
High	Master Protein	Q8MRM6	GH15213p OS=Drosophila melanogaster OX=7227 GN=Dmel\CG12065 PE=1 SV=1	28	14	26	14	1	641	71.1	7.39	73.27	14	0	0.488	66.7	133.3
High	Master Protein	Q9VQZ6	Elongator complex protein 3 OS=Drosophila melanogaster OX=7227 GN=Elp3 PE=1 SV=1	3	1	1	1	1	552	62.8	8.63	3.31	1	0	0.488	65.6	134.4
High	Master Protein	Q9VXP3	GH05406p OS=Drosophila melanogaster OX=7227 GN=mRpS30 PE=1 SV=1	11	5	5	5	1	557	65.1	8.47	13.03	5	0	0.487	52.3	147.7
High	Master Protein	D2NUK9	Ribonucloprotein OS=Drosophila melanogaster OX=7227 GN=hoip PE=1 SV=1	48	5	11	5	1	127	13.9	7.09	37.87	5	0	0.486	61.8	138.2
High	Master Protein	P28668	Bifunctional glutamate/proline--tRNA ligase OS=Drosophila melanogaster OX=7227 GN=GluProRS PE=1 SV=2	19	24	40	24	1	1714	189.3	8.63	109.87	24	0	0.485	63.1	136.9
High	Master Protein	Q9VCC6	GM05240p OS=Drosophila melanogaster OX=7227 GN=Dmel\CG6178 PE=1 SV=1	12	4	6	4	1	544	59.9	8.1	15.26	4	0	0.485	66.9	133.1
High	Master Protein	Q9VZZ6	CG16985 protein OS=Drosophila melanogaster OX=7227 GN=BcDNA:RE30174 PE=1 SV=1	9	1	1	1	1	149	16.1	9.17	3.06	1	0	0.485	65.3	134.7
Low	Master Protein	Q9VPQ8	Nicotinic acetylcholine receptor beta 3 (Dbeta3) subunit OS=Drosophila melanogaster OX=7227 GN=nAChRbeta3 PE=1 SV=1	2	1	1	1	1	441	49.2	5.63	1.64	1	0	0.485	65.3	134.7
High	Master Protein	Q9VW19	RE17417p OS=Drosophila melanogaster OX=7227 GN=Dmel\CG9372 PE=1 SV=1	18	5	5	5	1	408	46.1	6.02	8.6	5	0	0.484	76.4	123.6
High	Master Protein	Q9VN93	Putative cysteine proteinase CG12163 OS=Drosophila melanogaster OX=7227 GN=CG12163 PE=2 SV=2	8	4	7	4	1	614	68.9	7.01	13.46	4	0	0.484	67.6	132.4
High	Master Protein	Q8IQX8	histidine--tRNA ligase OS=Drosophila melanogaster OX=7227 GN=HisRS PE=1 SV=2	36	15	24	15	1	564	62.3	7.47	73.44	15	0	0.483	57.6	142.4
High	Master Protein	Q9VSJ8	Exocyst complex component 7 OS=Drosophila melanogaster OX=7227 GN=Exo70 PE=1 SV=2	1	1	2	1	1	693	80	6.9	2.21	1	0	0.483	65.1	134.9
High	Master Protein	Q9VG31	Malic enzyme OS=Drosophila melanogaster OX=7227 GN=Men PE=1 SV=1	20	15	23	15	1	763	84.6	6.62	75.37	15	0	0.481	43.8	156.2
High	Master Protein	L7EEU0	RNA helicase OS=Drosophila melanogaster OX=7227 GN=Dbp80 PE=1 SV=1	6	2	2	2	1	481	53.5	6.76	2.16	2	0	0.48	64.9	135.1
High	Master Protein	Q9I7K6	Protein NASP homolog OS=Drosophila melanogaster OX=7227 GN=CG8223 PE=1 SV=1	19	4	6	4	1	492	51.9	4.39	16.51	4	0	0.479	67.4	132.6
High	Master Protein	M9PBN7	F-actin-capping protein subunit beta OS=Drosophila melanogaster OX=7227 GN=cpb PE=3 SV=1	21	3	6	3	1	276	31.3	5.44	20.52	3	0	0.478	52.1	147.9
High	Master Protein	Q9VDD5	Common Dpr-interacting protein OS=Drosophila melanogaster OX=7227 GN=cDIP PE=1 SV=2	22	7	9	7	1	554	62.1	4.98	30.12	7	0	0.476	64.5	135.5
High	Master Protein	Q9XZ61	Ubiquitin carboxyl-terminal hydrolase OS=Drosophila melanogaster OX=7227 GN=Uch-L5 PE=1 SV=1	16	4	7	4	1	324	37.6	5.21	13.28	4	0	0.476	51.1	148.9
High	Master Protein	O44437	Small nuclear ribonucleoprotein Sm D3 OS=Drosophila melanogaster OX=7227 GN=SmD3 PE=1 SV=1	28	4	7	4	1	151	15.6	10.54	16.78	4	0	0.476	69.1	130.9
High	Master Protein	Q9NCC3	Sorting nexin OS=Drosophila melanogaster OX=7227 GN=SH3PX1 PE=1 SV=1	21	7	8	7	1	565	63.1	6.77	18.65	7	0	0.475	56.6	143.4
High	Master Protein	Q8IH00	Nucleolar protein 6 OS=Drosophila melanogaster OX=7227 GN=Mat89Ba PE=1 SV=1	7	6	9	6	1	1193	136.3	9	20.62	6	0	0.475	59	141
High	Master Protein	P11147	Heat shock 70 kDa protein cognate 4 OS=Drosophila melanogaster OX=7227 GN=Hsc70-4 PE=1 SV=3	73	55	281	49	1	651	71.1	5.52	971.69	55	6	0.474	61.2	138.8
High	Master Protein	M9PBM1	U2 small nuclear riboprotein auxiliary factor 38, isoform B OS=Drosophila melanogaster OX=7227 GN=U2af38 PE=4 SV=1	7	1	3	1	1	264	29.9	8.91	10.28	1	0	0.474	64.4	135.6
High	Master Protein	Q9U9Q1	Replication factor C 38kD subunit, isoform A OS=Drosophila melanogaster OX=7227 GN=RfC38 PE=1 SV=1	5	1	1	1	1	356	40.8	8.4	3.97	1	0	0.472	64.2	135.8
High	Master Protein	Q9W1V3	rRNA 2'-O-methyltransferase fibrillarin OS=Drosophila melanogaster OX=7227 GN=Fib PE=2 SV=1	42	11	28	11	1	344	34.6	10.29	77.67	11	0	0.471	65.2	134.8
High	Master Protein	M9PEY6	5'-3' exoribonuclease OS=Drosophila melanogaster OX=7227 GN=Rat1 PE=1 SV=1	8	4	4	4	1	908	103.9	7.05	13.14	4	0	0.471	64	136
High	Master Protein	A8JNX0	ADP-ribosylation factor GTPase activating protein 3, isoform H OS=Drosophila melanogaster OX=7227 GN=ArfGAP3 PE=1 SV=2	15	5	8	5	1	553	59	7.93	22.66	5	0	0.47	73.1	126.9
High	Master Protein	Q7K485	Cathepsin D OS=Drosophila melanogaster OX=7227 GN=cathD PE=1 SV=1	42	11	32	11	1	392	42.4	6.32	101.8	11	0	0.469	51.1	148.9
High	Master Protein	Q9V436	26S proteasome non-ATPase regulatory subunit 8 OS=Drosophila melanogaster OX=7227 GN=Rpn12 PE=1 SV=1	20	4	9	4	1	264	30.2	6.06	31.36	4	0	0.469	61.4	138.6
High	Master Protein	Q9XYU1	DNA replication licensing factor Mcm3 OS=Drosophila melanogaster OX=7227 GN=Mcm3 PE=1 SV=1	19	13	14	13	1	819	90.9	6.4	36.72	13	0	0.468	110.4	89.6
High	Master Protein	Q8IP62	Mitochondrial ribosomal protein S23 OS=Drosophila melanogaster OX=7227 GN=mRpS23 PE=1 SV=1	31	4	4	4	1	189	21.5	5.73	10.01	4	0	0.468	63.8	136.2
Medium	Master Protein	Q8SZ63	Golgin-84 OS=Drosophila melanogaster OX=7227 GN=Golgin84 PE=1 SV=2	2	1	1	1	1	516	58.6	6.87	1.93	1	0	0.468	63.8	136.2
High	Master Protein	Q7K012	Brahma associated protein 55kD OS=Drosophila melanogaster OX=7227 GN=Bap55 PE=1 SV=1	10	5	7	5	1	425	47.3	5.49	18.53	5	0	0.467	51.1	148.9
High	Master Protein	B5RJQ0	L-lactate dehydrogenase OS=Drosophila melanogaster OX=7227 GN=Ldh PE=1 SV=1	26	6	12	6	1	332	35.5	7.08	33.7	6	0	0.466	62	138
High	Master Protein	P48592	Ribonucleoside-diphosphate reductase subunit M2 OS=Drosophila melanogaster OX=7227 GN=RnrS PE=1 SV=2	17	6	11	6	1	393	45.1	5.63	26.95	6	0	0.466	66.2	133.8
High	Master Protein	Q7KJA9	protein O-GlcNAc transferase OS=Drosophila melanogaster OX=7227 GN=sxc PE=1 SV=1	3	2	3	2	1	1059	118.6	7.15	10.31	2	0	0.466	38	162
High	Master Protein	A4V303	T-complex protein 1 subunit gamma OS=Drosophila melanogaster OX=7227 GN=CCT3 PE=1 SV=1	53	27	61	27	1	544	59.4	6.8	203.18	27	0	0.465	62.7	137.3
High	Master Protein	O77263	tRNA (guanine-N(7)-)-methyltransferase OS=Drosophila melanogaster OX=7227 GN=CG4045 PE=2 SV=1	24	4	6	4	1	256	29.4	7.91	21.32	4	0	0.465	27.3	172.7
High	Master Protein	Q9VXK0	Protein NipSnap OS=Drosophila melanogaster OX=7227 GN=Nipsnap PE=2 SV=2	15	3	6	3	1	273	31.9	9.17	18.87	3	0	0.465	80.5	119.5
High	Master Protein	P41374	Eukaryotic translation initiation factor 2 subunit 1 OS=Drosophila melanogaster OX=7227 GN=eIF2alpha PE=2 SV=1	41	11	24	11	1	341	38.6	4.94	68.95	11	0	0.464	64.7	135.3
High	Master Protein	M9PD88	Antioxidant 1 copper chaperone, isoform B OS=Drosophila melanogaster OX=7227 GN=Atox1 PE=1 SV=1	38	3	5	3	1	89	10	8.44	8.9	3	0	0.462	63.2	136.8
High	Master Protein	O77430	GEO01111p1 OS=Drosophila melanogaster OX=7227 GN=SkpA PE=1 SV=1	15	2	5	2	1	162	18.6	4.65	15.09	2	0	0.462	45	155
High	Master Protein	Q9VZX6	LD06441p OS=Drosophila melanogaster OX=7227 GN=mRpS35 PE=1 SV=1	8	2	2	2	1	326	37.6	9.03	6.01	2	0	0.462	31.7	168.3
High	Master Protein	Q9W058	Succinyl-CoA:3-ketoacid-coenzyme A transferase, mitochondrial OS=Drosophila melanogaster OX=7227 GN=SCOT PE=1 SV=1	3	1	2	1	1	516	54.9	8.37	3.53	1	0	0.462	63.2	136.8
High	Master Protein	P40796	La protein homolog OS=Drosophila melanogaster OX=7227 GN=La PE=1 SV=2	51	18	40	18	1	390	44.9	7.58	125.56	18	0	0.461	51.9	148.1
High	Master Protein	A0A0B4LI25	Kinesin-like protein OS=Drosophila melanogaster OX=7227 GN=ncd PE=1 SV=1	21	11	16	11	1	700	77.4	9.17	54.21	11	0	0.461	69.1	130.9
High	Master Protein	Q9VPH7	Eukaryotic peptide chain release factor subunit 1 OS=Drosophila melanogaster OX=7227 GN=eRF1 PE=1 SV=2	21	5	9	5	1	438	49.1	6.09	20.72	5	0	0.461	63.2	136.8
High	Master Protein	A0A0B4LFZ4	vesicle-fusing ATPase OS=Drosophila melanogaster OX=7227 GN=TER94 PE=1 SV=1	62	48	141	48	1	825	91.9	5.38	455.46	48	0	0.459	59.4	140.6
High	Master Protein	Q9VEN1	Filamin-A OS=Drosophila melanogaster OX=7227 GN=cher PE=1 SV=2	55	85	190	85	1	2210	239	6.11	572.25	85	0	0.458	60	140
High	Master Protein	Q7JZD3	Eb1, isoform A OS=Drosophila melanogaster OX=7227 GN=Eb1 PE=1 SV=1	47	10	24	10	1	291	32.6	5.34	77.17	10	0	0.457	58.2	141.8
High	Master Protein	Q9VF03	Brahma associated protein 155 kDa OS=Drosophila melanogaster OX=7227 GN=mor PE=1 SV=3	12	8	11	8	1	1209	131.3	5.73	26.21	8	0	0.457	49.9	150.1
High	Master Protein	Q7KW39	Probable methylmalonate-semialdehyde dehydrogenase [acylating], mitochondrial OS=Drosophila melanogaster OX=7227 GN=CG17896 PE=2 SV=1	27	8	10	8	1	520	55.9	8.35	31.78	8	0	0.455	92.4	107.6
High	Master Protein	A8JNP7	Inhibitor-2, isoform B OS=Drosophila melanogaster OX=7227 GN=I-2 PE=1 SV=1	11	2	2	2	1	310	34.4	5.26	5.31	2	0	0.455	62.6	137.4
High	Master Protein	Q7KN94	Electron transfer flavoprotein subunit alpha OS=Drosophila melanogaster OX=7227 GN=wal PE=1 SV=1	75	14	29	14	1	330	34.2	8.32	102.15	14	0	0.454	64.2	135.8
Low	Master Protein	O96989	CDC45L OS=Drosophila melanogaster OX=7227 GN=Cdc45 PE=1 SV=1	6	1	1	1	1	575	65.8	5.67	2.96	1	0	0.454	62.4	137.6
High	Master Protein	Q9VJD4	LD24721p OS=Drosophila melanogaster OX=7227 GN=Sgt PE=1 SV=1	35	11	26	11	1	331	36.2	4.64	69.59	11	0	0.452	56.4	143.6
High	Master Protein	P05389	60S acidic ribosomal protein P2 OS=Drosophila melanogaster OX=7227 GN=RpLP2 PE=1 SV=1	36	6	34	6	1	113	11.8	4.7	100.24	6	0	0.451	62	138
High	Master Protein	Q7K4B4	Augmin complex subunit dgt5 OS=Drosophila melanogaster OX=7227 GN=dgt5 PE=1 SV=1	4	2	3	2	1	685	77.9	8.54	4.27	2	0	0.451	62.2	137.8
High	Master Protein	Q7KSB5	S-formylglutathione hydrolase OS=Drosophila melanogaster OX=7227 GN=Dmel\CG4390 PE=1 SV=1	24	4	11	4	1	330	36.3	6.58	46.13	4	0	0.45	63.8	136.2
High	Master Protein	P06603	Tubulin alpha-1 chain OS=Drosophila melanogaster OX=7227 GN=alphaTub84B PE=1 SV=1	58	27	144	27	1	450	49.9	5.14	502.55	27	0	0.449	59.5	140.5
High	Master Protein	A0A0B4LGQ1	Superoxide dismutase OS=Drosophila melanogaster OX=7227 GN=Sod2 PE=3 SV=1	67	9	19	9	1	217	24.6	7.93	58.76	9	0	0.449	60.8	139.2
High	Master Protein	M9MRQ6	Sh3beta, isoform E OS=Drosophila melanogaster OX=7227 GN=Sh3beta PE=1 SV=1	18	5	14	5	1	485	54.2	4.17	38.24	5	0	0.449	70.3	129.7
High	Master Protein	Q7KMQ0	26S proteasome regulatory complex subunit p48B OS=Drosophila melanogaster OX=7227 GN=Rpt1 PE=1 SV=1	44	16	28	16	1	433	48.5	6.04	80.21	16	0	0.448	57.7	142.3
High	Master Protein	Q9W3N9	LD24105p OS=Drosophila melanogaster OX=7227 GN=Acat1 PE=1 SV=1	36	8	20	8	1	410	43.4	8.68	65.64	8	0	0.447	72.5	127.5
High	Master Protein	Q7K4L8	RNA helicase OS=Drosophila melanogaster OX=7227 GN=Dmel\CG7878 PE=1 SV=1	11	5	8	4	1	703	78.5	6.7	27.22	5	0	0.444	68.5	131.5
High	Master Protein	A0A0B4KGU4	RNA helicase OS=Drosophila melanogaster OX=7227 GN=bel PE=4 SV=1	32	19	40	18	1	801	85.4	7.77	124.8	19	0	0.443	63.6	136.4
High	Master Protein	Q8MLS2	ribose-5-phosphate isomerase OS=Drosophila melanogaster OX=7227 GN=Rpi PE=1 SV=3	67	11	20	11	1	241	26.5	5.88	58.96	11	0	0.443	50.1	149.9
High	Master Protein	M9NEZ5	Neuroglian, isoform G OS=Drosophila melanogaster OX=7227 GN=Nrg PE=1 SV=1	7	7	8	7	1	1309	145.4	5.55	20.08	7	0	0.443	61.4	138.6
High	Master Protein	Q960T2	Synapse-associated protein of 47 kDa OS=Drosophila melanogaster OX=7227 GN=Sap47 PE=1 SV=1	12	4	9	4	1	551	56.9	4.56	28.21	4	0	0.441	37.2	162.8
High	Master Protein	Q9VUZ8	GEO07442p1 OS=Drosophila melanogaster OX=7227 GN=PDCD-5 PE=1 SV=1	25	2	7	2	1	133	15.1	5.36	23.1	2	0	0.441	58.8	141.2
High	Master Protein	M9PBD6	DNA-directed RNA polymerase I subunit D OS=Drosophila melanogaster OX=7227 GN=Polr1D PE=1 SV=1	12	1	3	1	1	132	15.2	6.1	9.68	1	0	0.441	61.2	138.8
High	Master Protein	P46863	Kinesin-like protein Klp61F OS=Drosophila melanogaster OX=7227 GN=Klp61F PE=1 SV=2	7	5	5	5	1	1066	121.1	6.43	15.85	5	0	0.439	48	152
High	Master Protein	X2J4N6	Elongator complex protein 4 OS=Drosophila melanogaster OX=7227 GN=Dmel\CG6907 PE=3 SV=1	9	3	3	3	1	437	48.7	5.88	9.5	3	0	0.439	43.3	156.7
High	Master Protein	O16043	Anon1A4 OS=Drosophila melanogaster OX=7227 GN=Df31 PE=1 SV=1	63	13	37	13	1	183	18.8	4.27	161.02	13	0	0.438	67.1	132.9
High	Master Protein	Q9V461	DNA replication licensing factor Mcm6 OS=Drosophila melanogaster OX=7227 GN=Mcm6 PE=1 SV=1	1	1	2	1	1	817	92.3	5.38	5.07	1	0	0.438	60.9	139.1
High	Master Protein	A4V391	T-complex protein 1 subunit alpha OS=Drosophila melanogaster OX=7227 GN=CCT1 PE=1 SV=1	54	26	54	26	1	557	59.5	6.39	167.25	26	0	0.437	43	157
High	Master Protein	Q9W3Y3	Calcyclin-binding protein OS=Drosophila melanogaster OX=7227 GN=Dmel\CG3226 PE=1 SV=1	43	8	13	8	1	230	25.8	6.96	43.06	8	0	0.435	36.5	163.5
High	Master Protein	Q94522	Succinate--CoA ligase [ADP/GDP-forming] subunit alpha, mitochondrial OS=Drosophila melanogaster OX=7227 GN=Scsalpha1 PE=2 SV=3	38	11	24	11	1	328	34.4	8.98	78.41	11	0	0.434	61.9	138.1
High	Master Protein	P48555	Ras-related protein Ral-a OS=Drosophila melanogaster OX=7227 GN=Rala PE=1 SV=2	32	6	8	6	1	201	22.9	7.66	23.02	6	0	0.434	98.1	101.9
High	Master Protein	Q9V3W9	UV excision repair protein RAD23 OS=Drosophila melanogaster OX=7227 GN=Rad23 PE=1 SV=1	39	10	24	10	1	414	45.8	4.67	77.97	10	0	0.433	50.3	149.7
High	Master Protein	Q9V345	COP9 signalosome complex subunit 4 OS=Drosophila melanogaster OX=7227 GN=CSN4 PE=1 SV=1	15	5	6	5	1	407	46.4	6.32	17.17	5	0	0.432	45.3	154.7
High	Master Protein	Q9VX08	LD10434p OS=Drosophila melanogaster OX=7227 GN=Dmel\CG6769 PE=1 SV=1	7	2	5	2	1	409	47	6.44	11.94	2	0	0.432	60.3	139.7
High	Master Protein	Q9VGM2	Fatty acid binding protein, isoform B OS=Drosophila melanogaster OX=7227 GN=fabp PE=1 SV=1	68	12	36	12	1	130	14.5	5.66	102.13	12	0	0.431	50.7	149.3
High	Master Protein	Q7JYZ9	Glutathione S transferase E2 OS=Drosophila melanogaster OX=7227 GN=GstE2 PE=2 SV=1	9	2	3	2	1	221	25.2	5.66	4.42	2	0	0.431	63.3	136.7
High	Master Protein	Q8I725	Uncharacterized protein OS=Drosophila melanogaster OX=7227 GN=Dmel\CG1236 PE=1 SV=2	30	7	10	7	1	347	38.4	8.27	24.72	7	0	0.43	64	136
High	Master Protein	A0A0B4LG36	HMG protein Z, isoform C OS=Drosophila melanogaster OX=7227 GN=HmgZ PE=4 SV=1	54	7	10	5	1	111	12.6	9.29	27.92	7	0	0.429	55.3	144.7
High	Master Protein	Q9VDH8	Ribosomal protein S30, isoform A OS=Drosophila melanogaster OX=7227 GN=RpS30 PE=1 SV=1	8	2	9	2	1	132	14.6	10.05	22.23	2	0	0.429	66.5	133.5
High	Master Protein	A0A0B4K661	Tropomyosin 1, isoform Q OS=Drosophila melanogaster OX=7227 GN=Tm1 PE=1 SV=1	42	10	28	2	1	250	29.2	4.87	76.62	10	0	0.428	63.5	136.5
High	Master Protein	Q9VCV4	Iron regulatory protein 1A OS=Drosophila melanogaster OX=7227 GN=Irp-1A PE=1 SV=1	12	7	8	4	1	902	98.7	5.78	22.71	7	2	0.428	18	182
High	Master Protein	Q9XYU0	DNA replication licensing factor Mcm7 OS=Drosophila melanogaster OX=7227 GN=Mcm7 PE=1 SV=1	16	9	10	9	1	720	81.2	6.99	26.18	9	0	0.427	44.6	155.4
High	Master Protein	Q0E993	Valine--tRNA ligase OS=Drosophila melanogaster OX=7227 GN=ValRS PE=1 SV=1	22	14	23	14	1	1049	118.2	6.65	66.83	14	0	0.423	48	152
High	Master Protein	Q8MKW7	Ribonuclease Z, mitochondrial OS=Drosophila melanogaster OX=7227 GN=RNaseZ PE=2 SV=2	8	5	8	5	1	766	85.4	6.99	17.8	5	0	0.423	48.6	151.4
High	Master Protein	A0A0B4KGK3	Mob as tumor suppressor, isoform B OS=Drosophila melanogaster OX=7227 GN=mats PE=4 SV=1	7	2	2	2	1	219	25.2	6.61	3.99	2	0	0.422	33.7	166.3
High	Master Protein	M9MRV7	Uncharacterized protein, isoform C OS=Drosophila melanogaster OX=7227 GN=CG1295 PE=4 SV=1	1	1	2	1	1	2754	309.4	6.01	6.15	1	0	0.422	59.4	140.6
High	Master Protein	A0A0B4K7G1	Uncharacterized protein, isoform N OS=Drosophila melanogaster OX=7227 GN=BcDNA:RH27395 PE=1 SV=1	77	16	41	3	1	222	24.2	5.48	122.1	16	10	0.42	51.7	148.3
High	Master Protein	Q9V3V9	Endonuclease G inhibitor, isoform A OS=Drosophila melanogaster OX=7227 GN=EndoGI PE=1 SV=1	42	11	26	11	1	359	40.6	4.6	82.24	11	0	0.419	41.2	158.8
High	Master Protein	A0A6F7R657	Widerborst, isoform H OS=Drosophila melanogaster OX=7227 GN=wdb PE=1 SV=1	4	2	4	2	1	709	79.4	8.27	13.77	2	0	0.419	58.9	141.1
High	Master Protein	Q9VY91	Programmed cell death protein 4 OS=Drosophila melanogaster OX=7227 GN=Pdcd4 PE=1 SV=2	20	7	19	7	1	509	56.3	5.97	62.43	7	0	0.418	59.8	140.2
High	Master Protein	P48604	GrpE protein homolog, mitochondrial OS=Drosophila melanogaster OX=7227 GN=Roe1 PE=2 SV=2	41	9	14	9	1	213	23.9	8.5	35.34	9	0	0.418	73	127
High	Master Protein	Q9VHN7	LP07963p OS=Drosophila melanogaster OX=7227 GN=anon-WO0118547.344 PE=1 SV=3	45	22	52	22	1	626	68	7.11	166.65	22	0	0.415	51.3	148.7
High	Master Protein	Q27580	Adenosylhomocysteinase OS=Drosophila melanogaster OX=7227 GN=Ahcy PE=1 SV=2	44	18	36	18	1	432	47.3	6.2	107.44	18	0	0.415	51.5	148.5
High	Master Protein	O18413	26S proteasome regulatory subunit 8 OS=Drosophila melanogaster OX=7227 GN=Rpt6 PE=1 SV=2	46	16	29	15	1	405	45.8	8.41	85.14	16	1	0.414	52.9	147.1
High	Master Protein	Q960D3	SD06613p OS=Drosophila melanogaster OX=7227 GN=vig2 PE=1 SV=1	40	13	43	5	1	412	45.2	9.41	134.36	13	6	0.413	55.3	144.7
High	Master Protein	C8VV14	Fructose-bisphosphate aldolase OS=Drosophila melanogaster OX=7227 GN=Ald1 PE=1 SV=1	60	19	30	19	1	361	39	7.4	67.81	19	0	0.412	56.9	143.1
High	Master Protein	P08841	Tubulin beta-3 chain OS=Drosophila melanogaster OX=7227 GN=betaTub60D PE=2 SV=2	69	26	131	1	1	454	50.8	4.88	397.58	26	0	0.409	58.1	141.9
Medium	Master Protein	Q7K180	LD02709p OS=Drosophila melanogaster OX=7227 GN=Map60 PE=1 SV=1	2	1	1	1	1	440	47.6	6.77	1.77	1	0	0.409	58.1	141.9
High	Master Protein	P23226	205 kDa microtubule-associated protein OS=Drosophila melanogaster OX=7227 GN=Map205 PE=1 SV=2	28	26	66	26	1	1185	126.6	4.86	202.75	26	0	0.408	57.5	142.5
High	Master Protein	Q9VCC0	Cysteine and histidine-rich domain-containing protein morgana OS=Drosophila melanogaster OX=7227 GN=mora PE=1 SV=1	6	2	3	2	1	354	40.2	6.11	7.35	2	0	0.407	14.3	185.7
High	Master Protein	M9NE68	Heat shock protein 23, isoform B OS=Drosophila melanogaster OX=7227 GN=Hsp23 PE=3 SV=1	80	11	36	11	1	186	20.6	5.85	128.3	11	0	0.406	62.3	137.7
High	Master Protein	Q9W457	Serine hydroxymethyltransferase OS=Drosophila melanogaster OX=7227 GN=Shmt PE=1 SV=1	46	17	34	17	1	537	58.8	9.04	98.28	17	0	0.406	51.3	148.7
High	Master Protein	Q27415	Nucleoplasmin-like protein OS=Drosophila melanogaster OX=7227 GN=Nlp PE=1 SV=1	39	8	24	8	1	152	17	4.61	82.93	8	0	0.406	62.9	137.1
High	Master Protein	Q29R09	LD28546p OS=Drosophila melanogaster OX=7227 GN=Dmel\CG2924 PE=2 SV=1	4	1	1	1	1	397	44.4	5.19	2.7	1	0	0.406	57.8	142.2
Low	Master Protein	Q7K0S5	GDI interacting protein 3, isoform B OS=Drosophila melanogaster OX=7227 GN=Gint3 PE=1 SV=1	2	1	1	1	1	441	50	7.11	0	1	0	0.406	57.7	142.3
High	Master Protein	Q9VL60	RE01590p OS=Drosophila melanogaster OX=7227 GN=Dmel\CG13126 PE=1 SV=1	5	1	1	1	1	463	53.7	8.69	5.72	1	0	0.405	57.7	142.3
High	Master Protein	Q9VRL8	Blanks OS=Drosophila melanogaster OX=7227 GN=blanks PE=1 SV=1	49	16	33	16	1	324	35.6	8.27	102.6	16	0	0.403	48.6	151.4
High	Master Protein	Q9W266	Protein windpipe OS=Drosophila melanogaster OX=7227 GN=wdp PE=1 SV=1	3	2	3	2	1	677	74.7	5.39	7.17	2	0	0.402	42	158
High	Master Protein	Q24560	Tubulin beta-1 chain OS=Drosophila melanogaster OX=7227 GN=betaTub56D PE=1 SV=2	77	33	216	12	1	447	50.1	4.86	770.36	33	22	0.401	55.2	144.8
High	Master Protein	Q9V8R9	Protein 4.1 homolog OS=Drosophila melanogaster OX=7227 GN=cora PE=1 SV=1	15	18	24	18	1	1698	184.1	8.7	80.95	18	0	0.401	48	152
High	Master Protein	Q9VH72	TA01656p1 OS=Drosophila melanogaster OX=7227 GN=BVR PE=1 SV=1	41	6	10	6	1	204	22.7	7.49	29.19	6	0	0.4	56.7	143.3
High	Master Protein	Q9W3C3	LD10016p OS=Drosophila melanogaster OX=7227 GN=Dmel\CG2004 PE=1 SV=1	21	7	9	7	1	425	48.3	5.21	25.72	7	0	0.4	49.8	150.2
High	Master Protein	Q9VAS8	Sponge, isoform E OS=Drosophila melanogaster OX=7227 GN=spg PE=1 SV=5	2	3	3	3	1	2187	247.2	6.79	5.97	3	0	0.4	57.2	142.8
High	Master Protein	Q9VQR8	leucine--tRNA ligase OS=Drosophila melanogaster OX=7227 GN=LeuRS PE=1 SV=2	20	18	33	18	1	1182	134.8	7.64	98.24	18	0	0.399	57.8	142.2
High	Master Protein	O97125	Heat shock protein 68 OS=Drosophila melanogaster OX=7227 GN=Hsp68 PE=1 SV=1	25	9	25	5	1	635	69.7	5.83	70.63	9	1	0.398	56.9	143.1
High	Master Protein	M9PHQ0	dynamin GTPase OS=Drosophila melanogaster OX=7227 GN=shi PE=1 SV=1	14	9	19	9	1	896	99.8	8.57	59.27	9	0	0.398	58.1	141.9
High	Master Protein	Q9VZC8	GEO12024p1 OS=Drosophila melanogaster OX=7227 GN=Dmel\CG15019 PE=1 SV=1	16	1	1	1	1	146	17.3	9.94	3.8	1	0	0.398	56.9	143.1
High	Master Protein	Q9VXQ5	Chaperonin containing TCP1 subunit 6 OS=Drosophila melanogaster OX=7227 GN=CCT6 PE=1 SV=1	50	19	41	19	1	533	58.2	6.62	140.14	19	0	0.397	57.1	142.9
High	Master Protein	Q9VW59	LD16419p OS=Drosophila melanogaster OX=7227 GN=RhoGDI PE=1 SV=1	29	5	10	5	1	201	23.2	5.64	31.22	5	0	0.397	59.6	140.4
High	Master Protein	Q9VKK1	Enhancer of mRNA-decapping protein 4 homolog OS=Drosophila melanogaster OX=7227 GN=Ge-1 PE=1 SV=2	1	1	1	1	1	1354	149.2	5.9	2.24	1	0	0.396	56.7	143.3
High	Master Protein	Q9VUK8	Glycine--tRNA ligase OS=Drosophila melanogaster OX=7227 GN=GlyRS PE=1 SV=1	44	22	45	22	1	765	85.1	7.74	153.52	22	0	0.395	47.6	152.4
High	Master Protein	P35421	Phosphoribosylformylglycinamidine synthase OS=Drosophila melanogaster OX=7227 GN=Pfas PE=1 SV=2	8	7	9	7	1	1354	148	5.68	23.06	7	0	0.395	36.4	163.6
High	Master Protein	A1Z813	Secretory 24AB, isoform A OS=Drosophila melanogaster OX=7227 GN=Sec24AB PE=1 SV=1	5	4	5	4	1	1184	129.3	7.62	12.5	4	0	0.394	56.5	143.5
High	Master Protein	O61722	PRL-1 phosphatase OS=Drosophila melanogaster OX=7227 GN=PRL-1 PE=1 SV=2	18	2	3	2	1	176	20	8.63	8.23	2	0	0.394	56.5	143.5
High	Master Protein	Q0KHQ5	Serine/threonine-protein kinase Tao OS=Drosophila melanogaster OX=7227 GN=Tao PE=1 SV=1	1	1	2	1	1	1039	118.2	8.4	6.44	1	0	0.394	56.5	143.5
High	Master Protein	Q9VBX1	Ribosome quality control complex subunit NEMF homolog OS=Drosophila melanogaster OX=7227 GN=Clbn PE=1 SV=2	1	1	1	1	1	992	112.5	7.17	1.96	1	0	0.394	56.6	143.4
High	Master Protein	A4V4A1	Kinesin-like protein OS=Drosophila melanogaster OX=7227 GN=Klp10A PE=1 SV=1	9	6	7	6	1	805	88.6	7.21	18.28	6	0	0.392	30.3	169.7
High	Master Protein	P42207	Septin-1 OS=Drosophila melanogaster OX=7227 GN=Septin1 PE=1 SV=1	41	9	15	8	1	361	41.1	6.55	41.02	9	1	0.391	45.2	154.8
High	Master Protein	Q7K4Q5	Probable protein phosphatase CG10417 OS=Drosophila melanogaster OX=7227 GN=CG10417 PE=1 SV=1	7	3	6	3	1	662	72.3	4.58	21.1	3	0	0.391	56.2	143.8
High	Master Protein	P21187	Polyadenylate-binding protein OS=Drosophila melanogaster OX=7227 GN=pAbp PE=1 SV=3	56	27	64	27	1	634	69.9	9.31	182.11	27	0	0.389	58.4	141.6
High	Master Protein	A4V4A5	GTP-binding nuclear protein OS=Drosophila melanogaster OX=7227 GN=Ran PE=1 SV=1	57	15	51	15	1	216	24.7	7.81	164.39	15	0	0.389	47.7	152.3
High	Master Protein	Q9VLM8	Alanine--tRNA ligase, cytoplasmic OS=Drosophila melanogaster OX=7227 GN=AlaRS PE=2 SV=1	40	31	52	31	1	966	107.7	6.13	163.06	31	0	0.388	53.9	146.1
High	Master Protein	Q9W2U7	LP18708p OS=Drosophila melanogaster OX=7227 GN=nocte PE=1 SV=4	12	20	27	20	1	2309	235.4	9.22	80.26	20	0	0.388	57.5	142.5
High	Master Protein	Q9VHA8	LD25575p OS=Drosophila melanogaster OX=7227 GN=P58IPK PE=1 SV=1	25	9	13	9	1	498	56.8	6.29	36.8	9	0	0.387	53.9	146.1
High	Master Protein	Q9VMW7	Inosine triphosphate pyrophosphatase OS=Drosophila melanogaster OX=7227 GN=CG8891 PE=2 SV=1	50	8	12	8	1	191	21.4	6.92	44.14	8	0	0.387	43.6	156.4
High	Master Protein	Q9VKC1	IP16805p OS=Drosophila melanogaster OX=7227 GN=RpL7-like PE=1 SV=2	9	2	2	2	1	257	29.1	10.1	3.16	2	0	0.387	55.8	144.2
High	Master Protein	A4V2S3	C-terminal binding protein, isoform B OS=Drosophila melanogaster OX=7227 GN=CtBP PE=1 SV=1	19	5	7	5	1	386	42.2	6.98	21.27	5	0	0.386	44.6	155.4
High	Master Protein	Q9VYQ8	Ubiquitin carboxyl-terminal hydrolase 7 OS=Drosophila melanogaster OX=7227 GN=Usp7 PE=1 SV=1	4	3	5	3	1	1129	130.4	6.04	10.94	3	0	0.386	55.7	144.3
High	Master Protein	P52029	Glucose-6-phosphate isomerase OS=Drosophila melanogaster OX=7227 GN=Pgi PE=2 SV=2	11	4	7	4	1	558	62.3	7.12	19.73	4	0	0.385	24.8	175.2
High	Master Protein	P02515	Heat shock protein 22 OS=Drosophila melanogaster OX=7227 GN=Hsp22 PE=1 SV=4	78	11	18	11	1	174	19.8	5.27	49.43	11	0	0.384	71	129
High	Master Protein	P45889	Actin-related protein 1 OS=Drosophila melanogaster OX=7227 GN=Arp1 PE=2 SV=2	12	3	3	3	1	376	42.7	7.3	8.89	3	0	0.384	55.5	144.5
High	Master Protein	A0A0B4KFH4	Regulatory particle non-ATPase 8, isoform B OS=Drosophila melanogaster OX=7227 GN=Rpn8 PE=3 SV=1	36	9	18	9	1	358	40.7	8.98	62.13	9	0	0.383	60.3	139.7
High	Master Protein	P56538	Eukaryotic translation initiation factor 6 OS=Drosophila melanogaster OX=7227 GN=eIF6 PE=2 SV=3	25	3	5	3	1	245	26.5	4.73	15.72	3	0	0.383	44.2	155.8
High	Master Protein	P17210	Kinesin heavy chain OS=Drosophila melanogaster OX=7227 GN=Khc PE=1 SV=2	33	24	36	24	1	975	110.3	5.77	106.58	24	0	0.381	44.9	155.1
High	Master Protein	Q01637	Uridine 5'-monophosphate synthase OS=Drosophila melanogaster OX=7227 GN=r-l PE=2 SV=2	64	21	47	21	1	493	53.4	7.25	152.63	21	0	0.381	35.2	164.8
High	Master Protein	P40797	Protein peanut OS=Drosophila melanogaster OX=7227 GN=pnut PE=1 SV=2	17	7	12	6	1	539	60.1	8.75	33.94	7	0	0.381	36.1	163.9
High	Master Protein	Q7K0E3	MOB kinase activator-like 4 OS=Drosophila melanogaster OX=7227 GN=Mob4 PE=2 SV=1	9	1	1	1	1	223	25.7	7.4	3.23	1	0	0.381	55.2	144.8
High	Master Protein	Q9V431	Apoptosis inhibitor 5 homolog OS=Drosophila melanogaster OX=7227 GN=cass PE=2 SV=1	10	4	6	4	1	536	59.9	6.76	17.67	4	0	0.38	37.3	162.7
High	Master Protein	Q9VI56	GEO05313p1 OS=Drosophila melanogaster OX=7227 GN=Dmel\CG1943 PE=1 SV=1	94	7	45	7	1	118	12.4	9.44	158.37	7	0	0.379	47.9	152.1
High	Master Protein	Q9W2M4	Farnesoic acid O-methyl transferase domain-containing protein OS=Drosophila melanogaster OX=7227 GN=Dmel\CG10527 PE=1 SV=1	33	5	9	5	1	296	31.5	4.77	27.43	5	0	0.379	34.8	165.2
High	Master Protein	Q7KMJ6	RNA-binding protein spenito OS=Drosophila melanogaster OX=7227 GN=nito PE=1 SV=1	8	5	7	5	1	793	89	9.38	13.66	5	0	0.379	25.2	174.8
High	Master Protein	Q9VSR5	GM03767p OS=Drosophila melanogaster OX=7227 GN=mRpL12 PE=1 SV=1	51	7	18	7	1	182	19.6	8.75	59.53	7	0	0.378	76.2	123.8
High	Master Protein	Q9VDC9	O-GlcNAcase OS=Drosophila melanogaster OX=7227 GN=Oga PE=1 SV=1	21	14	26	14	1	1019	113.8	4.88	80.57	14	0	0.377	43.9	156.1
High	Master Protein	Q9V400	Integrin linked kinase, isoform A OS=Drosophila melanogaster OX=7227 GN=Ilk PE=1 SV=1	7	3	3	3	1	448	50.7	7.44	4.97	3	0	0.375	46.1	153.9
High	Master Protein	Q9VQD8	Actin-related protein 2/3 complex subunit 5 OS=Drosophila melanogaster OX=7227 GN=Arpc5 PE=1 SV=1	40	3	4	3	1	151	16.7	5.19	16.37	3	0	0.374	43	157
High	Master Protein	C0MJA0	CG17950-PA OS=Drosophila melanogaster OX=7227 GN=HmgD PE=1 SV=1	44	7	12	4	1	112	12.4	9.2	33.76	7	2	0.374	63.2	136.8
Low	Master Protein	Q9VLU6	Succinate dehydrogenase assembly factor 4, mitochondrial OS=Drosophila melanogaster OX=7227 GN=Sirup PE=3 SV=2	5	1	1	1	1	118	13.3	9.82	1.6	1	0	0.373	54.3	145.7
High	Master Protein	Q7KKI0	T-complex protein 1 subunit epsilon OS=Drosophila melanogaster OX=7227 GN=CCT5 PE=1 SV=1	65	28	59	27	1	542	59.2	6.25	186.23	28	1	0.37	49.2	150.8
Medium	Master Protein	O46098	Protein bcn92 OS=Drosophila melanogaster OX=7227 GN=bcn92 PE=1 SV=1	12	1	1	1	1	92	11	10.14	2.04	1	0	0.369	53.9	146.1
High	Master Protein	A0A0B4LHX6	Nucleoside diphosphate kinase OS=Drosophila melanogaster OX=7227 GN=awd PE=1 SV=1	74	13	90	13	1	168	18.7	8.12	316.23	13	0	0.366	39.8	160.2
High	Master Protein	Q960M4	Peroxiredoxin-5 OS=Drosophila melanogaster OX=7227 GN=Prx5 PE=1 SV=1	48	8	25	8	1	190	19.9	8.68	70.7	8	0	0.366	47.8	152.2
High	Master Protein	A0A0B4K725	Multiple ankyrin repeats single KH domain, isoform C OS=Drosophila melanogaster OX=7227 GN=mask PE=4 SV=1	4	10	12	10	1	4010	424	5.67	30.13	10	0	0.366	23.5	176.5
High	Master Protein	Q95RC5	LD44506p OS=Drosophila melanogaster OX=7227 GN=Tbc1d22 PE=2 SV=1	11	3	7	3	1	546	61.5	6.43	24.96	3	0	0.366	85.8	114.2
High	Master Protein	Q9VGW6	DNA replication licensing factor Mcm5 OS=Drosophila melanogaster OX=7227 GN=Mcm5 PE=1 SV=1	21	11	13	11	1	733	82.2	7.84	33.21	11	0	0.364	39.9	160.1
High	Master Protein	Q9VEP6	Adenylosuccinate lyase OS=Drosophila melanogaster OX=7227 GN=AdSL PE=1 SV=1	10	3	6	3	1	481	53.8	7.49	21.31	3	0	0.363	53.3	146.7
High	Master Protein	Q9VW13	FI01412p OS=Drosophila melanogaster OX=7227 GN=Dmel\CG9330 PE=1 SV=1	10	5	8	5	1	708	79.4	6.3	24.7	5	0	0.362	43.1	156.9
High	Master Protein	Q9VIW3	Ran GTPase-activating protein OS=Drosophila melanogaster OX=7227 GN=RanGAP PE=1 SV=1	12	5	7	5	1	596	66	4.65	19.86	5	0	0.362	48.8	151.2
Low	Master Protein	Q7JZ94	Cuticular protein 50Ca OS=Drosophila melanogaster OX=7227 GN=Cpr50Ca PE=2 SV=1	3	1	1	1	1	815	90.9	9.13	2.49	1	0	0.362	53.1	146.9
High	Master Protein	M9NEA1	Stathmin, isoform D OS=Drosophila melanogaster OX=7227 GN=stai PE=1 SV=1	28	8	13	8	1	381	43.9	8.09	50.08	8	0	0.36	47.3	152.7
High	Master Protein	Q9W414	Regulatory particle triple-A ATPase 4 OS=Drosophila melanogaster OX=7227 GN=Rpt4 PE=1 SV=3	49	16	28	16	1	397	44.9	8.07	85.68	16	0	0.356	41	159
High	Master Protein	Q9V3Q4	GH25379p OS=Drosophila melanogaster OX=7227 GN=Prx4 PE=1 SV=1	59	10	27	10	1	242	26.7	6.8	84.79	10	0	0.354	44.4	155.6
High	Master Protein	A1Z934	SD19268p OS=Drosophila melanogaster OX=7227 GN=Dmel\CG8778 PE=1 SV=1	23	6	10	6	1	299	31.9	8.22	27.61	6	0	0.354	40.2	159.8
High	Master Protein	A1Z8D0	Periodic tryptophan protein 1 homolog OS=Drosophila melanogaster OX=7227 GN=nclb PE=1 SV=1	12	4	6	4	1	459	51.4	4.39	11.73	4	0	0.354	56.5	143.5
High	Master Protein	Q9V9K7	Serrate RNA effector molecule homolog OS=Drosophila melanogaster OX=7227 GN=Ars2 PE=1 SV=2	4	3	4	3	1	943	107.2	5.55	9.89	3	0	0.354	103.5	96.5
High	Master Protein	A0A0B4KHI4	Syncrip, isoform Q OS=Drosophila melanogaster OX=7227 GN=Syp PE=1 SV=1	12	7	10	7	1	761	83	8.79	29.15	7	0	0.353	40.8	159.2
High	Master Protein	Q8SZ28	RE21371p OS=Drosophila melanogaster OX=7227 GN=CG3884 PE=1 SV=1	28	5	6	5	1	286	31	8.24	18.1	5	0	0.353	26.6	173.4
High	Master Protein	M9PC89	U1 small nuclear ribonucleoprotein 70 kDa OS=Drosophila melanogaster OX=7227 GN=snRNP-U1-70K PE=4 SV=1	9	3	3	3	1	448	52.9	10.04	1.9	3	0	0.352	31.8	168.2
High	Master Protein	Q9VPX6	Adenylyl cyclase-associated protein OS=Drosophila melanogaster OX=7227 GN=capt PE=1 SV=2	26	15	36	15	1	783	84.4	5.19	113.8	15	0	0.351	36.5	163.5
High	Master Protein	Q9VYG8	CG15717-PA OS=Drosophila melanogaster OX=7227 GN=Dmel\CG15717 PE=1 SV=1	35	5	6	5	1	252	27.7	6.29	19.47	5	0	0.35	13.6	186.4
High	Master Protein	P40320	S-adenosylmethionine synthase OS=Drosophila melanogaster OX=7227 GN=Sam-S PE=2 SV=2	15	5	8	5	1	408	44.7	6.54	19.89	5	0	0.348	34.6	165.4
High	Master Protein	A1Z6X6	lactoylglutathione lyase OS=Drosophila melanogaster OX=7227 GN=Glo1 PE=1 SV=1	19	2	4	2	1	176	20	6.55	13.93	2	0	0.347	51.6	148.4
High	Master Protein	Q8INB9	RAC serine/threonine-protein kinase OS=Drosophila melanogaster OX=7227 GN=Akt1 PE=1 SV=3	5	2	3	2	1	611	68.4	6.24	8	2	0	0.347	51.6	148.4
High	Master Protein	Q9U9Q4	Eukaryotic translation initiation factor 3 subunit H OS=Drosophila melanogaster OX=7227 GN=eIF3h PE=1 SV=2	46	9	22	9	1	338	38.4	6.1	60.03	9	0	0.346	59	141
High	Master Protein	E1JGK5	Mapmodulin, isoform D OS=Drosophila melanogaster OX=7227 GN=Mapmodulin PE=1 SV=1	19	4	8	4	1	363	40.7	4.26	27.92	4	0	0.346	45.8	154.2
High	Master Protein	Q7JVZ8	Glutathione S transferase E11, isoform A OS=Drosophila melanogaster OX=7227 GN=GstE11 PE=1 SV=1	19	3	3	3	1	225	25.1	5.87	10.66	3	0	0.346	19.1	180.9
High	Master Protein	Q7K511	CG3835-RA OS=Drosophila melanogaster OX=7227 GN=D2hgdh PE=1 SV=1	13	4	5	4	1	533	58.3	6.93	10.53	4	0	0.345	64.6	135.4
High	Master Protein	Q9VQF7	Bacchus OS=Drosophila melanogaster OX=7227 GN=Bacc PE=2 SV=1	38	5	22	5	1	152	15.5	4.04	91.06	5	0	0.344	50.9	149.1
High	Master Protein	Q9VCF8	LD23561p OS=Drosophila melanogaster OX=7227 GN=Dmel\CG5854 PE=1 SV=1	38	10	18	10	1	371	41.8	5.62	53.06	10	0	0.343	43.2	156.8
High	Master Protein	Q9VXK6	Eukaryotic translation initiation factor 5 OS=Drosophila melanogaster OX=7227 GN=eIF5 PE=1 SV=1	10	4	7	4	1	464	51.7	5.26	15.37	4	0	0.343	58.1	141.9
High	Master Protein	Q9VFS8	26S proteasome non-ATPase regulatory subunit 9 OS=Drosophila melanogaster OX=7227 GN=CG9588 PE=1 SV=1	17	2	2	2	1	220	23.9	5.66	7.71	2	0	0.343	51.1	148.9
High	Master Protein	Q7KSM5	Activator of SUMO 1 OS=Drosophila melanogaster OX=7227 GN=Aos1 PE=1 SV=1	36	9	19	9	1	337	37.7	5.44	52.18	9	0	0.342	43.7	156.3
High	Master Protein	Q9Y112	BcDNA.GH10614 OS=Drosophila melanogaster OX=7227 GN=Dmel\CG10863 PE=1 SV=1	20	6	9	6	1	316	36.3	7.08	24.01	6	0	0.342	44.1	155.9
High	Master Protein	Q9VUL1	CTP synthase OS=Drosophila melanogaster OX=7227 GN=CTPsyn PE=1 SV=2	7	3	4	3	1	627	69.4	7.24	11.62	3	0	0.342	45.7	154.3
High	Master Protein	P16371	Protein groucho OS=Drosophila melanogaster OX=7227 GN=gro PE=1 SV=3	7	3	3	3	1	730	80.2	7.17	10.02	3	0	0.342	40.4	159.6
High	Master Protein	Q24372	Lachesin OS=Drosophila melanogaster OX=7227 GN=Lac PE=1 SV=2	5	1	3	1	1	359	39.9	5.45	4.02	1	0	0.342	50.9	149.1
High	Master Protein	Q9W392	T-complex protein 1 subunit beta OS=Drosophila melanogaster OX=7227 GN=CCT2 PE=1 SV=2	77	30	84	30	1	535	58	5.85	297.23	30	0	0.341	41.9	158.1
High	Master Protein	A0A0B4LEY6	Nascent polypeptide associated complex protein alpha subunit, isoform D OS=Drosophila melanogaster OX=7227 GN=Nacalpha PE=4 SV=1	29	6	20	6	1	217	23	4.74	81.29	6	0	0.341	38.6	161.4
High	Master Protein	Q9W255	GH05812p OS=Drosophila melanogaster OX=7227 GN=qkr58E-1 PE=1 SV=1	28	9	14	9	1	396	45.4	9.07	38.53	9	0	0.34	39.8	160.2
High	Master Protein	Q24492	Replication protein A 70 kDa DNA-binding subunit OS=Drosophila melanogaster OX=7227 GN=RpA-70 PE=1 SV=1	29	12	16	12	1	603	66.6	6.76	48.77	12	0	0.339	49.3	150.7
High	Master Protein	Q9VTB3	guanylate kinase OS=Drosophila melanogaster OX=7227 GN=Dmel\CG11811 PE=1 SV=1	36	7	11	7	1	233	25.9	7.44	38.94	7	0	0.338	42.2	157.8
High	Master Protein	Q9VQB4	LD06553p OS=Drosophila melanogaster OX=7227 GN=Dmel\CG3609 PE=1 SV=1	30	6	13	6	1	335	37.3	7.52	47.77	6	0	0.337	34.9	165.1
High	Master Protein	Q8IQV1	PAPS synthetase, isoform D OS=Drosophila melanogaster OX=7227 GN=Papss PE=1 SV=1	7	3	3	3	1	657	74	7.08	8.81	3	0	0.337	50.4	149.6
High	Master Protein	Q9VK90	GEO09660p1 OS=Drosophila melanogaster OX=7227 GN=BcDNA:RE36920 PE=1 SV=1	21	1	3	1	1	86	9.8	4.26	10.97	1	0	0.337	50.4	149.6
High	Master Protein	Q9VU68	Actin-interacting protein 1 OS=Drosophila melanogaster OX=7227 GN=flr PE=2 SV=1	30	13	18	13	1	608	66.5	6.73	49.61	13	0	0.336	47.1	152.9
High	Master Protein	Q9VHC7	FI21236p1 OS=Drosophila melanogaster OX=7227 GN=rump PE=1 SV=1	13	7	15	7	1	632	66.7	7.85	45.37	7	0	0.335	44.7	155.3
High	Master Protein	Q9V3J4	Protein SEC13 homolog OS=Drosophila melanogaster OX=7227 GN=Sec13 PE=1 SV=1	21	5	9	5	1	356	39.5	6.25	31.13	5	0	0.333	29.9	170.1
High	Master Protein	Q9VHL2	T-complex protein 1 subunit eta OS=Drosophila melanogaster OX=7227 GN=CCT7 PE=1 SV=2	66	32	62	32	1	544	59.3	6.34	208.09	32	0	0.33	52.8	147.2
High	Master Protein	Q9VE52	Cleavage stimulation factor 64 kD subunit OS=Drosophila melanogaster OX=7227 GN=CstF64 PE=1 SV=2	22	5	7	5	1	419	46.2	5.78	20.49	5	0	0.33	39.7	160.3
High	Master Protein	X2JF59	Thioredoxin peroxidase 1, isoform C OS=Drosophila melanogaster OX=7227 GN=Prx2 PE=1 SV=1	68	17	57	17	1	194	21.7	5.71	198.03	17	0	0.329	44.7	155.3
High	Master Protein	Q9W0S7	Staphylococcal nuclease domain-containing protein 1 OS=Drosophila melanogaster OX=7227 GN=Tudor-SN PE=1 SV=1	53	39	80	39	1	926	103	8.05	253.53	39	0	0.328	65.7	134.3
High	Master Protein	P13469	DNA-binding protein modulo OS=Drosophila melanogaster OX=7227 GN=mod PE=1 SV=2	31	12	32	12	1	542	60.3	5.43	97.67	12	0	0.327	48.9	151.1
High	Master Protein	Q9V9U3	LD45254p OS=Drosophila melanogaster OX=7227 GN=anon-WO0118547.398 PE=1 SV=1	31	9	18	9	1	489	51.6	4.56	59.02	9	0	0.327	51.8	148.2
High	Master Protein	P20007	Phosphoenolpyruvate carboxykinase [GTP] OS=Drosophila melanogaster OX=7227 GN=Pepck1 PE=2 SV=2	13	6	8	6	1	647	71.1	6.49	23.85	6	0	0.324	39.2	160.8
High	Master Protein	Q9GU68	Eukaryotic translation initiation factor 5A OS=Drosophila melanogaster OX=7227 GN=eEF5 PE=2 SV=2	64	8	23	8	1	159	17.6	5.15	75.16	8	0	0.323	48.5	151.5
High	Master Protein	Q9VA37	Protein dj-1beta OS=Drosophila melanogaster OX=7227 GN=dj-1beta PE=1 SV=3	64	8	13	8	1	187	19.2	5.63	42.54	8	0	0.322	46.5	153.5
High	Master Protein	M9PFR6	Multiprotein bridging factor 1, isoform E OS=Drosophila melanogaster OX=7227 GN=mbf1 PE=1 SV=1	15	3	4	3	1	188	20.4	10.23	11.12	3	0	0.322	47.4	152.6
High	Master Protein	O62531	Adaptor protein complex 1, mu subunit OS=Drosophila melanogaster OX=7227 GN=AP-1mu PE=1 SV=1	11	3	5	3	1	426	48.9	7.18	11.5	3	0	0.321	48.6	151.4
High	Master Protein	A1ZAK4	Dek, isoform A OS=Drosophila melanogaster OX=7227 GN=Dek PE=1 SV=1	26	16	37	16	1	663	71.9	4.86	116.2	16	0	0.319	34.2	165.8
High	Master Protein	X2J5E8	peptidylprolyl isomerase OS=Drosophila melanogaster OX=7227 GN=Fkbp59 PE=4 SV=1	50	19	36	19	1	439	48.8	5.41	111.95	19	0	0.319	42.3	157.7
High	Master Protein	Q9VF39	FI01459p OS=Drosophila melanogaster OX=7227 GN=Dmel\CG9590 PE=1 SV=1	11	3	4	3	1	460	50.6	4.69	12.2	3	0	0.319	24.2	175.8
High	Master Protein	Q9V405	26S proteasome regulatory complex subunit p48A OS=Drosophila melanogaster OX=7227 GN=Rpt3 PE=1 SV=1	37	10	19	10	1	413	47	5.38	57.72	10	0	0.318	33.2	166.8
High	Master Protein	A1ZAA5	Glutamate oxaloacetate transaminase 1, isoform B OS=Drosophila melanogaster OX=7227 GN=Got1 PE=1 SV=1	18	6	11	6	1	437	48.5	8	29.69	6	0	0.318	50.5	149.5
High	Master Protein	M9PEW1	palmitoyl-protein hydrolase OS=Drosophila melanogaster OX=7227 GN=Apt1 PE=1 SV=1	32	5	9	5	1	232	25	6.52	20.73	5	0	0.318	49	151
High	Master Protein	Q9VPT9	Integral membrane protein 2 OS=Drosophila melanogaster OX=7227 GN=Dmel\CG3662 PE=1 SV=1	3	1	1	1	1	319	36.3	5.22	2.52	1	0	0.318	48.3	151.7
High	Master Protein	M9PF40	Prefoldin 2, isoform B OS=Drosophila melanogaster OX=7227 GN=Pfdn2 PE=3 SV=1	48	6	20	6	1	143	16.2	5.64	62.97	6	0	0.316	53.6	146.4
High	Master Protein	Q8MT06	Guanine nucleotide-binding protein-like 3 homolog OS=Drosophila melanogaster OX=7227 GN=Ns1 PE=1 SV=2	3	2	5	2	1	581	65.9	9.36	15.35	2	0	0.316	48	152
High	Master Protein	Q7KRZ3	Exocyst complex component 8 OS=Drosophila melanogaster OX=7227 GN=Exo84 PE=1 SV=1	4	2	2	2	1	672	76.6	7.58	7.75	2	0	0.314	47.8	152.2
High	Master Protein	Q8MS27	39S ribosomal protein L35, mitochondrial OS=Drosophila melanogaster OX=7227 GN=mRpL35 PE=2 SV=1	4	1	1	1	1	178	20.5	11.74	1.99	1	0	0.313	47.6	152.4
High	Master Protein	Q9W1G0	Probable transaldolase OS=Drosophila melanogaster OX=7227 GN=Taldo PE=2 SV=2	25	8	15	8	1	331	36.7	7.71	48.89	8	0	0.311	47.5	152.5
High	Master Protein	Q7K1C5	GH21176p OS=Drosophila melanogaster OX=7227 GN=Hyccin PE=1 SV=1	2	1	2	1	1	544	59.9	6.67	2.2	1	0	0.311	47.4	152.6
High	Master Protein	P41073	Zinc finger protein on ecdysone puffs OS=Drosophila melanogaster OX=7227 GN=Pep PE=1 SV=1	25	12	31	12	1	716	78	5.58	103.51	12	0	0.309	40.8	159.2
High	Master Protein	Q86B44	Glutathione synthetase OS=Drosophila melanogaster OX=7227 GN=Gss2 PE=1 SV=2	22	8	12	8	1	562	61.8	6.18	35.18	8	0	0.309	36.8	163.2
High	Master Protein	Q59E09	Acetyl-coenzyme A synthetase OS=Drosophila melanogaster OX=7227 GN=AcCoAS PE=1 SV=2	15	5	6	5	1	670	75.9	5.71	18.03	5	0	0.309	18.6	181.4
High	Master Protein	O97102	Small ubiquitin-related modifier OS=Drosophila melanogaster OX=7227 GN=Sumo PE=1 SV=1	33	4	15	4	1	90	10.1	5.45	43.32	4	0	0.309	45.6	154.4
High	Master Protein	Q8T8R1	CCHC-type zinc finger nucleic acid binding protein OS=Drosophila melanogaster OX=7227 GN=CNBP PE=1 SV=1	56	8	24	8	1	165	17.6	8.65	67.91	8	0	0.308	31.6	168.4
High	Master Protein	Q9VPB8	Peroxisomal membrane protein PEX14 OS=Drosophila melanogaster OX=7227 GN=Pex14 PE=1 SV=1	13	3	6	3	1	280	30.8	6.7	14.87	3	0	0.308	80	120
High	Master Protein	B7Z098	Eukaryotic translation initiation factor 2A OS=Drosophila melanogaster OX=7227 GN=eIF2A PE=1 SV=2	4	2	2	2	1	638	70	9.1	5.03	2	0	0.308	48.5	151.5
High	Master Protein	Q9V429	Thioredoxin-2 OS=Drosophila melanogaster OX=7227 GN=Trx-2 PE=1 SV=3	59	6	22	6	1	106	11.7	4.88	71.82	6	0	0.306	41.8	158.2
High	Master Protein	Q9XYM0	Adapter molecule Crk OS=Drosophila melanogaster OX=7227 GN=Crk PE=1 SV=1	14	3	3	3	1	271	31.2	5.26	2.61	3	0	0.306	46.8	153.2
High	Master Protein	P46415	Alcohol dehydrogenase class-3 OS=Drosophila melanogaster OX=7227 GN=Fdh PE=1 SV=3	30	9	14	9	1	379	40.4	6.71	44.09	9	0	0.305	28.4	171.6
High	Master Protein	Q9W111	Epidermal growth factor receptor pathway substrate clone 15, isoform A OS=Drosophila melanogaster OX=7227 GN=Eps-15 PE=1 SV=2	7	6	6	6	1	1253	134.3	5.21	19.2	6	0	0.305	37.7	162.3
High	Master Protein	Q9VQK7	LD45152p OS=Drosophila melanogaster OX=7227 GN=Sf3b2 PE=1 SV=2	2	1	1	1	1	749	84.7	5.34	2.8	1	0	0.305	46.7	153.3
High	Master Protein	Q9VS85	FI19443p1 OS=Drosophila melanogaster OX=7227 GN=lqf PE=1 SV=3	9	5	8	5	1	831	88.7	5.44	26	5	0	0.303	35.8	164.2
High	Master Protein	B7Z0E0	Isocitrate dehydrogenase [NADP] OS=Drosophila melanogaster OX=7227 GN=Idh PE=1 SV=2	62	27	59	27	1	479	53.6	7.3	173.19	27	0	0.302	41.9	158.1
High	Master Protein	Q9VCA5	Phenylalanine--tRNA ligase beta subunit OS=Drosophila melanogaster OX=7227 GN=beta-PheRS PE=1 SV=1	24	9	11	9	1	589	65.7	6.04	29.4	9	0	0.301	33.3	166.7
High	Master Protein	X2JAQ5	Uncharacterized protein, isoform C OS=Drosophila melanogaster OX=7227 GN=Dmel\CG14434 PE=1 SV=1	21	4	5	4	1	214	24.4	7.37	13.68	4	0	0.301	36.6	163.4
High	Master Protein	Q9W199	GEO07594p1 OS=Drosophila melanogaster OX=7227 GN=mRpS17 PE=2 SV=1	10	1	1	1	1	155	18	8.75	4.27	1	0	0.301	46.3	153.7
High	Master Protein	Q2PDT4	Paxillin, isoform F OS=Drosophila melanogaster OX=7227 GN=Pax PE=1 SV=1	42	18	31	18	1	581	64.7	6.96	115.83	18	0	0.3	24.4	175.6
High	Master Protein	Q9VZI1	Transgelin OS=Drosophila melanogaster OX=7227 GN=Chd64 PE=1 SV=2	86	17	57	17	1	188	20.6	8.43	191.25	17	0	0.3	45.6	154.4
High	Master Protein	Q8IQZ7	FI19014p1 OS=Drosophila melanogaster OX=7227 GN=Fim PE=1 SV=1	24	15	20	15	1	641	72	5.55	63.56	15	0	0.3	38.3	161.7
High	Master Protein	Q9VDF4	Cortactin, isoform A OS=Drosophila melanogaster OX=7227 GN=Cortactin PE=1 SV=1	54	34	101	34	1	559	61	5.2	340.09	34	0	0.297	50.1	149.9
High	Master Protein	O77460	Inorganic pyrophosphatase OS=Drosophila melanogaster OX=7227 GN=Nurf-38 PE=1 SV=3	58	14	32	14	1	338	37.9	7.01	102.89	14	0	0.297	59.8	140.2
High	Master Protein	Q9VAC4	GEO09167p1 OS=Drosophila melanogaster OX=7227 GN=Nph PE=1 SV=1	66	9	31	9	1	156	17.4	4.56	108.78	9	0	0.297	47.2	152.8
High	Master Protein	Q9VSW1	UTP--glucose-1-phosphate uridylyltransferase OS=Drosophila melanogaster OX=7227 GN=UGP PE=1 SV=2	31	11	18	11	1	520	58.7	7.39	58.52	11	0	0.296	34.2	165.8
High	Master Protein	Q9VXE0	Probable small nuclear ribonucleoprotein G OS=Drosophila melanogaster OX=7227 GN=SNRPG PE=1 SV=1	67	4	4	4	1	76	8.5	8.79	16.28	4	0	0.296	71.1	128.9
High	Master Protein	B7Z0P8	uridine/cytidine kinase OS=Drosophila melanogaster OX=7227 GN=Uck PE=1 SV=1	3	1	1	1	1	305	34.4	6.25	2.62	1	0	0.296	45.7	154.3
High	Master Protein	Q9VS62	Smallminded, isoform A OS=Drosophila melanogaster OX=7227 GN=smid PE=1 SV=1	27	17	23	17	1	944	104.3	5.44	69.37	17	0	0.295	30.5	169.5
High	Master Protein	Q9VVS6	Ubiquitin-like-conjugating enzyme ATG3 OS=Drosophila melanogaster OX=7227 GN=Atg3 PE=1 SV=1	22	5	7	5	1	330	37	4.74	24.34	5	0	0.295	43.3	156.7
High	Master Protein	O62619	Pyruvate kinase OS=Drosophila melanogaster OX=7227 GN=PyK PE=2 SV=2	63	23	51	23	1	533	57.4	7.44	175.77	23	0	0.294	45.3	154.7
High	Master Protein	Q9VHX4	LD24679p OS=Drosophila melanogaster OX=7227 GN=Dmel\CG2767 PE=1 SV=1	21	6	10	6	1	329	36.8	5.99	30.01	6	0	0.294	13.8	186.2
High	Master Protein	Q9VYV4	Amun, isoform A OS=Drosophila melanogaster OX=7227 GN=Amun PE=1 SV=1	12	5	7	5	1	550	58.4	4.58	22.31	5	0	0.294	49.2	150.8
High	Master Protein	Q95SI7	GH23390p OS=Drosophila melanogaster OX=7227 GN=Dmel\CG6028 PE=1 SV=1	39	7	13	7	1	293	32.3	6.57	30.61	7	0	0.293	32.4	167.6
High	Master Protein	F2FB81	Wiskott-Aldrich syndrome protein family member OS=Drosophila melanogaster OX=7227 GN=SCAR PE=1 SV=1	8	4	6	4	1	674	73.7	6.84	13.66	4	0	0.293	50.4	149.6
High	Master Protein	Q9W3R8	Uncharacterized protein CG2059 OS=Drosophila melanogaster OX=7227 GN=Dmel\CG2059 PE=1 SV=1	7	2	2	2	1	308	35.4	8.27	5.84	2	0	0.293	45.3	154.7
High	Master Protein	Q9VRD6	NTF2-related export protein OS=Drosophila melanogaster OX=7227 GN=Ntf-2 PE=1 SV=1	83	7	20	7	1	130	14.6	5.73	70.75	7	0	0.292	45.2	154.8
Medium	Master Protein	Q9VL10	Acylglycerol kinase, mitochondrial OS=Drosophila melanogaster OX=7227 GN=Mulk PE=1 SV=2	2	1	1	1	1	408	45.7	8.37	0	1	0	0.292	45.2	154.8
High	Master Protein	M9MSL3	Hsc70Cb, isoform G OS=Drosophila melanogaster OX=7227 GN=Hsp110 PE=1 SV=1	65	42	112	42	1	836	91.8	5.36	389.78	42	0	0.291	37.9	162.1
High	Master Protein	P25007	Peptidyl-prolyl cis-trans isomerase OS=Drosophila melanogaster OX=7227 GN=Cyp1 PE=1 SV=2	56	11	29	11	1	227	24.7	9.22	104.92	11	0	0.291	41.9	158.1
High	Master Protein	A0A0B4KG54	S-methyl-5'-thioadenosine phosphorylase OS=Drosophila melanogaster OX=7227 GN=Mtap PE=3 SV=1	42	12	19	12	1	360	40.3	7.94	57.09	12	0	0.291	156	44
High	Master Protein	M9PD09	GEO08974p1 OS=Drosophila melanogaster OX=7227 GN=Pfdn6 PE=2 SV=1	45	3	3	3	1	125	14.4	8.51	5.88	3	0	0.291	45	155
High	Master Protein	A1Z7P1	phosphoglucomutase (alpha-D-glucose-1,6-bisphosphate-dependent) OS=Drosophila melanogaster OX=7227 GN=Pgm2a PE=1 SV=1	6	3	3	3	1	623	69.9	5.45	7.52	3	0	0.291	45.1	154.9
High	Master Protein	A1Z7K8	AaRS-interacting multifunctional protein 1 OS=Drosophila melanogaster OX=7227 GN=AIMP1 PE=1 SV=1	27	6	11	6	1	323	34.4	8.91	38.8	6	0	0.29	34	166
High	Master Protein	P02517	Heat shock protein 26 OS=Drosophila melanogaster OX=7227 GN=Hsp26 PE=1 SV=2	52	7	15	7	1	208	23	7.56	44.13	7	0	0.29	38.4	161.6
High	Master Protein	Q9VIP0	Protein nessun dorma OS=Drosophila melanogaster OX=7227 GN=nesd PE=1 SV=1	2	1	3	1	1	602	67.7	5.07	7.48	1	0	0.289	44.8	155.2
High	Master Protein	H0RNI8	FI17821p1 OS=Drosophila melanogaster OX=7227 GN=CG3760-RB PE=1 SV=1	37	9	16	9	1	265	29	5.31	48.18	9	0	0.288	37.3	162.7
High	Master Protein	Q9VGA0	Glutathione S transferase D9, isoform A OS=Drosophila melanogaster OX=7227 GN=GstD9 PE=1 SV=1	22	3	8	3	1	218	25.4	5.34	25.58	3	0	0.288	43.9	156.1
High	Master Protein	Q9VP57	LD15904p OS=Drosophila melanogaster OX=7227 GN=pzg PE=1 SV=1	3	2	2	2	1	996	105	4.89	7.23	2	0	0.288	37.8	162.2
High	Master Protein	P20432	Glutathione S-transferase D1 OS=Drosophila melanogaster OX=7227 GN=GstD1 PE=1 SV=1	40	10	29	9	1	209	23.9	7.23	86.36	10	1	0.285	62.7	137.3
High	Master Protein	Q24276	Hsp90 co-chaperone Cdc37 OS=Drosophila melanogaster OX=7227 GN=Cdc37 PE=1 SV=1	19	5	7	5	1	389	45.1	5.06	23.83	5	0	0.284	31	169
High	Master Protein	Q9V9U7	Tubulin-specific chaperone A OS=Drosophila melanogaster OX=7227 GN=Tbca PE=1 SV=1	64	7	15	7	1	110	12.9	5.71	43.17	7	0	0.283	46.1	153.9
High	Master Protein	Q8IP97	Peroxin-19 OS=Drosophila melanogaster OX=7227 GN=Pex19 PE=1 SV=2	40	7	9	7	1	292	31.3	4.32	30.02	7	0	0.283	37.1	162.9
High	Master Protein	Q9VUB8	Endosulfine, isoform A OS=Drosophila melanogaster OX=7227 GN=endos PE=1 SV=1	50	8	20	8	1	119	12.9	8.63	54.41	8	0	0.282	44.3	155.7
High	Master Protein	Q9VJ33	NEDD8 OS=Drosophila melanogaster OX=7227 GN=Nedd8 PE=1 SV=1	55	4	12	4	1	84	9.3	6.07	37.72	4	0	0.282	31	169
High	Master Protein	Q9V3I1	Deoxyuridine 5'-triphosphate nucleotidohydrolase OS=Drosophila melanogaster OX=7227 GN=dUTPase PE=1 SV=1	60	9	22	9	1	188	19.9	5.47	64.48	9	0	0.281	42.7	157.3
High	Master Protein	A1ZBM2	Tubulin-binding cofactor B OS=Drosophila melanogaster OX=7227 GN=Tbcb PE=1 SV=1	16	4	5	4	1	244	27	5.19	12.78	4	0	0.281	27.3	172.7
High	Master Protein	Q9VSZ1	GH05942p OS=Drosophila melanogaster OX=7227 GN=DmTOM1 PE=1 SV=2	15	5	6	5	1	543	57.6	4.87	10.53	5	0	0.281	32.7	167.3
High	Master Protein	O02373	UDP-glucose 6-dehydrogenase OS=Drosophila melanogaster OX=7227 GN=sgl PE=1 SV=1	17	7	8	7	1	476	52.8	6.18	24.22	7	0	0.28	45	155
High	Master Protein	Q9VTW6	U6 snRNA-associated Sm-like protein LSm2 OS=Drosophila melanogaster OX=7227 GN=Dmel\CG10418 PE=1 SV=1	29	3	4	3	1	95	10.7	6.52	11.88	3	0	0.28	26.7	173.3
High	Master Protein	Q8T0Q4	GH13992p OS=Drosophila melanogaster OX=7227 GN=shrb PE=1 SV=1	38	7	16	7	1	226	25.4	4.81	48.93	7	0	0.278	44.4	155.6
High	Master Protein	Q9VXH7	FI17510p1 OS=Drosophila melanogaster OX=7227 GN=Dmel\CG9917 PE=1 SV=1	21	5	12	5	1	301	33.8	5.29	31.17	5	0	0.278	20	180
High	Master Protein	A1ZB68	FI01423p OS=Drosophila melanogaster OX=7227 GN=GstE3 PE=1 SV=1	32	4	4	4	1	220	24.9	7.59	14.45	4	0	0.278	26.2	173.8
High	Master Protein	A0A0B4KGY6	RNA-binding protein Pasilla OS=Drosophila melanogaster OX=7227 GN=ps PE=1 SV=1	6	3	3	3	1	780	81.4	6.93	9.75	3	0	0.277	30.5	169.5
High	Master Protein	Q9VG79	Dipeptidase C, isoform A OS=Drosophila melanogaster OX=7227 GN=Dip-C PE=1 SV=2	9	3	3	3	1	491	54.6	5.57	7.99	3	0	0.277	43.4	156.6
High	Master Protein	P00967	Trifunctional purine biosynthetic protein adenosine-3 OS=Drosophila melanogaster OX=7227 GN=Gart PE=1 SV=2	12	9	15	9	1	1353	144.4	7.37	44.36	9	0	0.276	25.5	174.5
High	Master Protein	Q9VKW1	LD41958p OS=Drosophila melanogaster OX=7227 GN=Wdfy2 PE=1 SV=1	25	6	8	6	1	408	46.2	7.37	17.45	6	0	0.276	40.2	159.8
High	Master Protein	Q9W4J4	GM14292p OS=Drosophila melanogaster OX=7227 GN=Dmel\CG11444 PE=1 SV=1	19	4	7	4	1	215	22.9	9.38	23.52	4	0	0.276	25.8	174.2
High	Master Protein	M9NDI3	Sorting nexin 6, isoform B OS=Drosophila melanogaster OX=7227 GN=Snx6 PE=1 SV=1	20	6	6	6	1	455	50.8	6.49	18.43	6	0	0.274	30.7	169.3
High	Master Protein	Q9VK59	LD23647p OS=Drosophila melanogaster OX=7227 GN=Dmel\CG5787 PE=1 SV=2	4	3	4	3	1	950	100.2	9.74	12.55	3	0	0.274	36.8	163.2
High	Master Protein	Q9VEK8	GH07711p OS=Drosophila melanogaster OX=7227 GN=sds22 PE=1 SV=1	26	5	7	5	1	326	37.8	5.03	21.55	5	0	0.272	17	183
High	Master Protein	O76454	Pterin-4-alpha-carbinolamine dehydratase OS=Drosophila melanogaster OX=7227 GN=Pcd PE=1 SV=2	16	3	4	3	1	192	21.1	9.76	15.99	3	0	0.272	24.2	175.8
High	Master Protein	Q76NR6	Regucalcin, isoform D OS=Drosophila melanogaster OX=7227 GN=regucalcin PE=1 SV=1	68	24	72	24	1	319	35.3	6.39	227.69	24	0	0.271	32.9	167.1
High	Master Protein	Q9VTV9	Delta-aminolevulinic acid dehydratase OS=Drosophila melanogaster OX=7227 GN=Pbgs PE=1 SV=1	20	5	8	5	1	327	35.9	7.49	25.89	5	0	0.27	20.6	179.4
High	Master Protein	Q9VFM9	Twinfilin OS=Drosophila melanogaster OX=7227 GN=twf PE=1 SV=1	15	3	4	3	1	343	39	6.99	12.92	3	0	0.269	29.9	170.1
High	Master Protein	Q9V470	Succinate--CoA ligase [GDP-forming] subunit beta, mitochondrial OS=Drosophila melanogaster OX=7227 GN=ScsbetaG PE=1 SV=1	4	2	2	2	1	416	45	6.01	2.6	2	0	0.269	17.1	182.9
High	Master Protein	Q01604	Phosphoglycerate kinase OS=Drosophila melanogaster OX=7227 GN=Pgk PE=2 SV=2	53	14	34	14	1	415	43.8	7.42	112.26	14	0	0.268	33.3	166.7
High	Master Protein	Q9VVA7	Tumor suppressor protein 101 OS=Drosophila melanogaster OX=7227 GN=TSG101 PE=1 SV=2	11	4	5	4	1	408	45.2	6.37	14.72	4	0	0.268	32	168
High	Master Protein	Q9VES8	RE28913p OS=Drosophila melanogaster OX=7227 GN=anon2A5 PE=1 SV=3	7	2	2	2	1	278	32	6.55	4.55	2	0	0.268	42.3	157.7
High	Master Protein	P23257	Tubulin gamma-1 chain OS=Drosophila melanogaster OX=7227 GN=gammaTub23C PE=1 SV=2	12	4	5	4	1	475	53.3	5.94	12.24	4	0	0.267	27.6	172.4
High	Master Protein	Q9VHK6	GEO04668p1 OS=Drosophila melanogaster OX=7227 GN=IscU PE=1 SV=1	26	2	3	2	1	154	16.7	9.39	9.42	2	0	0.267	19.3	180.7
High	Master Protein	P20232	Transcription elongation factor S-II OS=Drosophila melanogaster OX=7227 GN=TfIIS PE=2 SV=1	28	7	10	7	1	313	34.3	9.06	30.9	7	0	0.266	27.6	172.4
High	Master Protein	Q8I7C3	LIM and SH3 domain protein Lasp OS=Drosophila melanogaster OX=7227 GN=Lasp PE=1 SV=2	40	23	67	23	1	657	74.2	7.88	203.15	23	0	0.265	43.8	156.2
High	Master Protein	Q9VQQ6	FI18122p1 OS=Drosophila melanogaster OX=7227 GN=Snx1 PE=1 SV=1	26	9	14	9	1	458	52.2	5.27	40.37	9	0	0.265	33.1	166.9
High	Master Protein	P53997	Protein SET OS=Drosophila melanogaster OX=7227 GN=Set PE=1 SV=2	15	5	11	5	1	269	31	4.36	31.99	5	0	0.265	32.6	167.4
High	Master Protein	P13706	Glycerol-3-phosphate dehydrogenase [NAD(+)], cytoplasmic OS=Drosophila melanogaster OX=7227 GN=Gpdh1 PE=1 SV=3	24	6	6	6	1	363	39.7	6.61	17.9	6	0	0.265	24	176
High	Master Protein	Q8T3L6	Probable malonyl-CoA-acyl carrier protein transacylase, mitochondrial OS=Drosophila melanogaster OX=7227 GN=beg PE=2 SV=2	13	4	5	4	1	379	42.1	9.16	13.91	4	0	0.265	45.8	154.2
High	Master Protein	O76877	EG:132E8.3 protein OS=Drosophila melanogaster OX=7227 GN=Dmel\CG3719 PE=1 SV=1	6	1	1	1	1	160	17.8	7.37	2.3	1	0	0.265	41.9	158.1
High	Master Protein	Q9VMQ9	Thioredoxin domain-containing protein 17 OS=Drosophila melanogaster OX=7227 GN=cl PE=1 SV=1	41	7	14	7	1	126	14.7	5.54	44.2	7	0	0.264	20.6	179.4
High	Master Protein	X2JC79	Eukaryotic translation initiation factor 4H OS=Drosophila melanogaster OX=7227 GN=eIF4H1 PE=1 SV=1	21	6	11	6	1	388	41.7	9.79	26.24	6	0	0.262	38.1	161.9
High	Master Protein	O46037	Vinculin OS=Drosophila melanogaster OX=7227 GN=Vinc PE=1 SV=1	43	28	48	28	1	961	106.2	6.7	148.67	28	0	0.261	34.4	165.6
High	Master Protein	M9PBZ9	eIF-4F 25 kDa subunit OS=Drosophila melanogaster OX=7227 GN=eIF4E1 PE=1 SV=1	29	6	9	6	1	259	29.2	6.24	20.04	6	0	0.261	37.3	162.7
High	Master Protein	P17336	Catalase OS=Drosophila melanogaster OX=7227 GN=Cat PE=1 SV=2	60	27	64	27	1	506	57.1	8.18	213.22	27	0	0.259	41.4	158.6
High	Master Protein	Q9VJZ6	LD40224p OS=Drosophila melanogaster OX=7227 GN=Grx4 PE=1 SV=1	80	13	21	13	1	216	23.6	4.86	78.39	13	0	0.259	29	171
High	Master Protein	Q9W254	Quaking related 58E-2, isoform A OS=Drosophila melanogaster OX=7227 GN=qkr58E-2 PE=1 SV=1	6	1	1	1	1	416	44.1	9.64	3.02	1	0	0.259	41.2	158.8
High	Master Protein	A1Z6G6	Uncharacterized protein, isoform A OS=Drosophila melanogaster OX=7227 GN=Dmel\CG1344 PE=1 SV=1	3	1	1	1	1	683	77.8	5.5	3.09	1	0	0.259	41.2	158.8
High	Master Protein	Q9VVI9	Charged multivesicular body protein 5 OS=Drosophila melanogaster OX=7227 GN=Vps60 PE=1 SV=2	22	5	12	5	1	226	25.1	4.75	31.05	5	0	0.257	26.1	173.9
High	Master Protein	P36958	DNA-directed RNA polymerase II subunit RPB9 OS=Drosophila melanogaster OX=7227 GN=RpII15 PE=2 SV=2	5	1	1	1	1	129	15.1	5.5	2.27	1	0	0.257	40.9	159.1
High	Master Protein	Q7KTW5	Inositol-1-monophosphatase OS=Drosophila melanogaster OX=7227 GN=Dmel\CG9391 PE=1 SV=1	48	10	17	10	1	278	30.6	5.94	59.6	10	0	0.256	18.8	181.2
High	Master Protein	Q7K2G1	Proteasomal ubiquitin receptor ADRM1 homolog OS=Drosophila melanogaster OX=7227 GN=Rpn13 PE=1 SV=1	26	6	12	6	1	389	42	5.64	40.69	6	0	0.256	41.4	158.6
High	Master Protein	Q9VP77	LD23875p OS=Drosophila melanogaster OX=7227 GN=Dmel\CG10565 PE=1 SV=1	19	9	11	9	1	646	73.6	8.97	28.52	9	0	0.256	28	172
High	Master Protein	Q7JXZ2	cystathionine gamma-lyase OS=Drosophila melanogaster OX=7227 GN=Cth PE=1 SV=1	61	17	52	17	1	393	43	7.62	162.58	17	0	0.255	36.9	163.1
High	Master Protein	Q7K3Z3	NSFL1 cofactor p47 OS=Drosophila melanogaster OX=7227 GN=p47 PE=1 SV=1	47	12	23	12	1	407	43.4	5.62	65.94	12	0	0.255	31.1	168.9
High	Master Protein	Q9V3C8	DShc protein OS=Drosophila melanogaster OX=7227 GN=Shc PE=1 SV=1	16	4	7	4	1	409	45	6.54	19.46	4	0	0.253	27.1	172.9
High	Master Protein	Q9V3H2	26S proteasome non-ATPase regulatory subunit 14 OS=Drosophila melanogaster OX=7227 GN=Rpn11 PE=1 SV=1	21	4	5	4	1	308	34.4	6.13	14.93	4	0	0.253	49.6	150.4
High	Master Protein	Q8MT58	Carnosine dipeptidase 2, isoform A OS=Drosophila melanogaster OX=7227 GN=Cndp2 PE=1 SV=1	72	27	59	27	1	478	53.1	5.66	168.39	27	0	0.252	38.1	161.9
High	Master Protein	Q8STA5	Histidine triad nucleotide binding protein 1, isoform A OS=Drosophila melanogaster OX=7227 GN=HINT1 PE=1 SV=1	59	7	17	7	1	150	16.6	8.65	73.36	7	0	0.252	33.3	166.7
High	Master Protein	Q9VPN5	LD03220p OS=Drosophila melanogaster OX=7227 GN=Stip1 PE=1 SV=1	41	19	39	19	1	490	55.7	6.81	137.39	19	0	0.251	42.8	157.2
High	Master Protein	Q9Y105	Probable glutamine--tRNA ligase OS=Drosophila melanogaster OX=7227 GN=GlnRS PE=2 SV=1	15	7	11	7	1	778	87.5	7.21	31.17	7	0	0.251	33.6	166.4
High	Master Protein	Q9VTK9	Aldo-keto reductase 1B, isoform A OS=Drosophila melanogaster OX=7227 GN=Akr1B PE=1 SV=2	61	19	53	19	1	316	35.9	6.65	160.63	19	0	0.25	35.8	164.2
High	Master Protein	Q9VKX2	Malate dehydrogenase OS=Drosophila melanogaster OX=7227 GN=Mdh1 PE=1 SV=2	40	9	18	9	1	337	36	7.39	53.69	9	0	0.25	34.7	165.3
High	Master Protein	Q8SXC2	FI04487p OS=Drosophila melanogaster OX=7227 GN=Kyat PE=1 SV=1	36	10	14	10	1	450	51.2	7.72	39.63	10	0	0.25	33.5	166.5
Medium	Master Protein	Q8IMX8	U6 snRNA-associated Sm-like protein LSm3 OS=Drosophila melanogaster OX=7227 GN=LSm3 PE=1 SV=1	12	1	1	1	1	103	11.8	4.88	2.39	1	0	0.25	40	160
High	Master Protein	Q7PLL3	Eukaryotic initiation factor 4B OS=Drosophila melanogaster OX=7227 GN=eIF4B PE=1 SV=1	31	11	14	11	1	459	52.2	6.96	33.14	11	0	0.249	18.2	181.8
High	Master Protein	X2JB05	Spermine synthase, isoform C OS=Drosophila melanogaster OX=7227 GN=Sms PE=1 SV=1	11	4	4	4	1	457	51.7	5.83	10.48	4	0	0.249	29.3	170.7
High	Master Protein	P61851	Superoxide dismutase [Cu-Zn] OS=Drosophila melanogaster OX=7227 GN=Sod1 PE=1 SV=2	67	9	36	9	1	153	15.7	6.11	128.66	9	0	0.247	48.8	151.2
High	Master Protein	Q9VWA1	Clathrin light chain OS=Drosophila melanogaster OX=7227 GN=Clc PE=1 SV=1	34	8	21	8	1	219	23.8	4.78	61.39	8	0	0.247	58.1	141.9
High	Master Protein	M9PBW0	NEDD8-conjugating enzyme UbcE2M, isoform B OS=Drosophila melanogaster OX=7227 GN=UbcE2M PE=3 SV=1	19	2	2	2	1	181	20.7	7.15	3.11	2	0	0.247	39.6	160.4
High	Master Protein	Q9XZ56	Eukaryotic translation initiation factor 4E-binding protein OS=Drosophila melanogaster OX=7227 GN=Thor PE=1 SV=1	26	2	4	2	1	117	12.9	9.66	12.29	2	0	0.246	51.3	148.7
High	Master Protein	A0A0B4K7L0	Rad50, isoform E OS=Drosophila melanogaster OX=7227 GN=rad50 PE=1 SV=1	1	1	1	1	1	1318	152	7.65	1.68	1	0	0.246	39.5	160.5
High	Master Protein	A0A0B4LF26	Eukaryotic translation initiation factor 3 subunit J OS=Drosophila melanogaster OX=7227 GN=eIF3j PE=3 SV=1	35	9	23	9	1	236	26.6	4.86	72.11	9	0	0.245	41.5	158.5
Low	Master Protein	P37193	Adrenodoxin-like protein 1, mitochondrial OS=Drosophila melanogaster OX=7227 GN=Fdx1 PE=2 SV=3	6	1	1	1	1	172	19.7	7.03	2.94	1	0	0.244	39.2	160.8
High	Master Protein	Q7K1M4	SD04017p OS=Drosophila melanogaster OX=7227 GN=Dmel\CG1902 PE=1 SV=1	17	4	6	4	1	312	35.8	6.2	17.91	4	0	0.243	21.2	178.8
High	Master Protein	Q9VU38	Adenosine kinase OS=Drosophila melanogaster OX=7227 GN=Adk2 PE=1 SV=1	14	3	4	3	1	345	37.8	5.38	14.06	3	0	0.242	38.7	161.3
High	Master Protein	Q9VN95	Enolase-phosphatase E1 OS=Drosophila melanogaster OX=7227 GN=CG12173 PE=2 SV=2	6	1	1	1	1	256	28.3	6.07	3.85	1	0	0.242	39	161
High	Master Protein	M9MRD0	Ubiquitin carboxyl-terminal hydrolase OS=Drosophila melanogaster OX=7227 GN=Uch PE=3 SV=1	44	6	12	6	1	227	25.8	5.49	38.03	6	0	0.241	21	179
High	Master Protein	A0A0B4LGZ6	Hyperplastic discs, isoform B OS=Drosophila melanogaster OX=7227 GN=hyd PE=1 SV=1	1	3	4	3	1	2887	318.9	5.96	7.87	3	0	0.241	21	179
High	Master Protein	P15007	Enolase OS=Drosophila melanogaster OX=7227 GN=Eno PE=1 SV=2	58	26	153	26	1	500	54.3	8.53	566.16	26	0	0.24	31.4	168.6
High	Master Protein	Q9VQI7	Peroxiredoxin 6005 OS=Drosophila melanogaster OX=7227 GN=Prx6a PE=1 SV=1	42	9	12	9	1	222	24.8	5.36	27.18	9	0	0.24	33.4	166.6
High	Master Protein	Q9VIE7	GMP synthase (glutamine-hydrolyzing) OS=Drosophila melanogaster OX=7227 GN=bur PE=1 SV=3	5	4	6	4	1	683	76.7	6.8	17.94	4	0	0.24	30.2	169.8
High	Master Protein	Q9VVA0	Cold shock domain-containing protein CG9705 OS=Drosophila melanogaster OX=7227 GN=CG9705 PE=1 SV=1	15	2	4	2	1	143	15.8	8.47	10.14	2	0	0.24	49.4	150.6
High	Master Protein	Q9VSC5	GM09977p OS=Drosophila melanogaster OX=7227 GN=anon-WO0172774.138 PE=1 SV=1	45	11	21	11	1	331	36.7	6.1	74.78	11	0	0.239	34.7	165.3
High	Master Protein	P07909	Heterogeneous nuclear ribonucleoprotein A1 OS=Drosophila melanogaster OX=7227 GN=Hrb98DE PE=2 SV=1	29	12	36	10	1	365	39	9.03	112.69	12	2	0.239	41.3	158.7
High	Master Protein	E1JH02	Lingerer, isoform E OS=Drosophila melanogaster OX=7227 GN=lig PE=1 SV=1	13	8	16	8	1	1332	134.5	6.92	51.39	8	0	0.238	27.6	172.4
High	Master Protein	Q9VK85	Eukaryotic translation release factor 3, isoform A OS=Drosophila melanogaster OX=7227 GN=eRF3 PE=1 SV=1	17	8	12	8	1	619	66.4	5.35	35.36	8	0	0.238	21.8	178.2
High	Master Protein	Q9VXF9	AT13091p OS=Drosophila melanogaster OX=7227 GN=rngo PE=1 SV=1	22	6	6	6	1	458	50.5	5.16	14.06	6	0	0.238	28.3	171.7
High	Master Protein	Q9VE85	Nucleoporin 43kD OS=Drosophila melanogaster OX=7227 GN=Nup43 PE=1 SV=1	12	4	5	4	1	358	40.1	5.22	13.99	4	0	0.238	20.7	179.3
High	Master Protein	A0A0B4K6D2	p23, isoform B OS=Drosophila melanogaster OX=7227 GN=p23 PE=1 SV=1	41	9	26	9	1	184	20.7	4.6	99.48	9	0	0.237	33.5	166.5
High	Master Protein	Q9VF83	LD33178p OS=Drosophila melanogaster OX=7227 GN=CG12258 PE=1 SV=2	3	1	1	1	1	439	50	8.82	2.97	1	0	0.237	38.4	161.6
High	Master Protein	M9PF20	Trailer hitch, isoform H OS=Drosophila melanogaster OX=7227 GN=tral PE=1 SV=1	13	5	11	5	1	657	69.8	9.48	39.37	5	0	0.235	30.8	169.2
High	Master Protein	Q9I7T7	La-related protein Larp4B OS=Drosophila melanogaster OX=7227 GN=Larp4B PE=1 SV=2	7	6	6	6	1	1531	161.9	8.75	18.53	6	0	0.235	24.4	175.6
High	Master Protein	Q8T6B9	Poly(U)-binding-splicing factor half pint OS=Drosophila melanogaster OX=7227 GN=hfp PE=1 SV=2	2	1	1	1	1	637	67.9	5.96	4.19	1	0	0.235	38.1	161.9
High	Master Protein	Q9V3V6	26S proteasome regulatory complex subunit p50 OS=Drosophila melanogaster OX=7227 GN=Rpt5 PE=1 SV=1	40	14	22	13	1	428	47.8	5.34	67.44	14	0	0.234	18.7	181.3
High	Master Protein	A0A4D6K4F6	Obg-like ATPase 1 OS=Drosophila melanogaster OX=7227 GN=Dmel\CG1354 PE=1 SV=1	37	7	9	7	1	427	48.4	7.28	33.11	7	0	0.233	31.8	168.2
High	Master Protein	Q9VYY3	Ubiquitin-like modifier-activating enzyme 5 OS=Drosophila melanogaster OX=7227 GN=Uba5 PE=2 SV=1	17	5	6	5	1	404	44.1	4.73	17.3	5	0	0.233	26.2	173.8
High	Master Protein	Q9VVV7	tRNA (uracil(54)-C(5))-methyltransferase OS=Drosophila melanogaster OX=7227 GN=Dmel\CG3808 PE=1 SV=3	13	5	7	5	1	615	68.6	6.23	19.82	5	0	0.233	27.5	172.5
High	Master Protein	Q9W1X8	Probable GDP-L-fucose synthase OS=Drosophila melanogaster OX=7227 GN=Gmer PE=1 SV=1	10	2	2	2	1	321	36.1	6.32	4.96	2	0	0.233	37.8	162.2
High	Master Protein	P45594	Cofilin/actin-depolymerizing factor homolog OS=Drosophila melanogaster OX=7227 GN=tsr PE=1 SV=1	68	14	49	14	1	148	17.1	7.17	155.56	14	0	0.231	42	158
High	Master Protein	Q08473	RNA-binding protein squid OS=Drosophila melanogaster OX=7227 GN=sqd PE=1 SV=3	36	14	22	14	1	344	36.2	7.46	83.39	14	0	0.23	34.7	165.3
High	Master Protein	Q9VAI4	N-alpha-acetyltransferase 40 OS=Drosophila melanogaster OX=7227 GN=Naa40 PE=1 SV=1	16	2	2	2	1	202	23.4	8.56	3.1	2	0	0.23	37.4	162.6
High	Master Protein	A1ZAK8	P-element somatic inhibitor, isoform C OS=Drosophila melanogaster OX=7227 GN=Psi PE=1 SV=1	9	4	8	4	1	797	81.7	8.13	24.96	4	0	0.229	28.9	171.1
High	Master Protein	A1Z933	GEO02273p1 OS=Drosophila melanogaster OX=7227 GN=CG8810 PE=1 SV=1	59	4	6	4	1	86	9.8	6.55	18.65	4	0	0.229	37.3	162.7
High	Master Protein	Q9VJJ0	Proteasome subunit beta OS=Drosophila melanogaster OX=7227 GN=Prosbeta4 PE=1 SV=1	40	10	23	10	1	201	22.5	6.39	72.69	10	0	0.227	43.4	156.6
High	Master Protein	Q9VSL8	Rhea, isoform B OS=Drosophila melanogaster OX=7227 GN=rhea PE=1 SV=1	18	33	50	33	1	2836	306.8	6.21	163.15	33	0	0.225	37	163
High	Master Protein	Q9I7K0	Microtubule-associated protein Jupiter OS=Drosophila melanogaster OX=7227 GN=Jupiter PE=1 SV=2	58	9	36	7	1	208	22.3	10.14	111.89	9	3	0.225	54.6	145.4
High	Master Protein	Q9VLS4	Acyl-CoA binding protein 1, isoform A OS=Drosophila melanogaster OX=7227 GN=Acbp1 PE=1 SV=1	54	4	7	4	1	90	9.9	5.45	21.39	4	0	0.224	21	179
High	Master Protein	C4NYP8	Hsc70-interacting protein 1 OS=Drosophila melanogaster OX=7227 GN=HIP PE=1 SV=2	29	11	26	11	1	377	41	5.35	87.25	11	0	0.222	19	181
High	Master Protein	Q9W1R3	Golgin-245 OS=Drosophila melanogaster OX=7227 GN=Golgin245 PE=1 SV=2	9	9	12	9	1	1489	170	5.2	34.55	9	0	0.222	20.5	179.5
High	Master Protein	Q9V9T9	Beta-glucuronidase OS=Drosophila melanogaster OX=7227 GN=betaGlu PE=1 SV=1	8	5	8	5	1	686	79.3	6.98	17.72	5	0	0.222	27.4	172.6
High	Master Protein	Q9VKW8	U6 snRNA-associated Sm-like protein LSm4 OS=Drosophila melanogaster OX=7227 GN=CG5356 PE=1 SV=3	20	3	3	3	1	154	16.9	10.05	4.85	3	0	0.222	31.8	168.2
High	Master Protein	Q9VL18	Probable elongation factor 1-delta OS=Drosophila melanogaster OX=7227 GN=eEF1delta PE=1 SV=1	54	13	29	13	1	256	28.9	4.87	82.97	13	0	0.221	32.5	167.5
High	Master Protein	Q9VEC2	Proteasome assembly chaperone 2 OS=Drosophila melanogaster OX=7227 GN=Dmel\CG12321 PE=1 SV=1	32	4	6	4	1	247	27.8	6.23	24.3	4	0	0.22	38.4	161.6
High	Master Protein	Q9VG07	GTPase Era, mitochondrial OS=Drosophila melanogaster OX=7227 GN=Dmel\CG7488 PE=2 SV=2	4	1	1	1	1	373	41.6	9.36	3.54	1	0	0.22	36.1	163.9
High	Master Protein	Q7K148	Proteasome subunit beta OS=Drosophila melanogaster OX=7227 GN=Prosbeta5 PE=1 SV=1	38	12	18	12	1	282	31.1	6.93	57.23	12	0	0.219	35.5	164.5
High	Master Protein	P02518	Heat shock protein 27 OS=Drosophila melanogaster OX=7227 GN=Hsp27 PE=1 SV=2	38	5	15	5	1	213	23.6	7.44	50.59	5	0	0.219	30.3	169.7
High	Master Protein	Q9VBT1	CHK kinase-like domain-containing protein OS=Drosophila melanogaster OX=7227 GN=Dmel\CG31098 PE=1 SV=2	6	2	2	2	1	417	47.9	5.64	5.97	2	0	0.219	25.7	174.3
High	Master Protein	Q8SYL1	Lethal (2) 09851, isoform A OS=Drosophila melanogaster OX=7227 GN=l(2)09851 PE=1 SV=1	34	9	15	9	1	456	50.7	4.69	49.51	9	0	0.218	9.8	190.2
High	Master Protein	P40417	Mitogen-activated protein kinase ERK-A OS=Drosophila melanogaster OX=7227 GN=rl PE=1 SV=3	6	2	4	1	1	376	43.1	6.07	10.68	2	0	0.218	35.8	164.2
High	Master Protein	Q9VSL4	Glutathione S transferase O2, isoform B OS=Drosophila melanogaster OX=7227 GN=GstO2 PE=1 SV=2	54	12	21	12	1	250	28.7	7.05	66.35	12	0	0.217	25.5	174.5
High	Master Protein	Q08012	Growth factor receptor-bound protein 2 OS=Drosophila melanogaster OX=7227 GN=drk PE=1 SV=1	13	3	4	3	1	211	24.4	5.36	13.87	3	0	0.217	25.9	174.1
High	Master Protein	A0A0B4KF05	Vacuolar protein sorting-associated protein 28 homolog OS=Drosophila melanogaster OX=7227 GN=Vps28 PE=3 SV=1	13	2	3	2	1	210	24.5	4.96	4.49	2	0	0.217	35.7	164.3
High	Master Protein	Q9VY92	GEO07753p1 OS=Drosophila melanogaster OX=7227 GN=Dmel\CG11151 PE=1 SV=1	80	11	19	11	1	115	12.4	9.11	48.47	11	0	0.216	32.3	167.7
High	Master Protein	Q9VWG1	LD37169p OS=Drosophila melanogaster OX=7227 GN=dHspB8 PE=1 SV=1	54	11	19	11	1	183	20.8	5.94	66.87	11	0	0.215	31.4	168.6
High	Master Protein	Q7KLW9	Pre-mRNA-processing factor 19 OS=Drosophila melanogaster OX=7227 GN=Prp19 PE=1 SV=1	24	6	6	6	1	505	55.2	6.9	18.11	6	0	0.214	9.6	190.4
High	Master Protein	H0RNA4	FI16856p1 OS=Drosophila melanogaster OX=7227 GN=yki PE=1 SV=1	6	2	2	2	1	418	46.2	5.68	6.41	2	0	0.214	35.3	164.7
High	Master Protein	Q9VQ62	NPC intracellular cholesterol transporter 2 homolog a OS=Drosophila melanogaster OX=7227 GN=Npc2a PE=2 SV=1	42	3	3	3	1	148	16	5.31	5.74	3	0	0.214	35.3	164.7
High	Master Protein	O97182	Actin-related protein 2/3 complex subunit OS=Drosophila melanogaster OX=7227 GN=Arpc1 PE=1 SV=1	15	4	10	4	1	377	41.6	8.35	27.67	4	0	0.212	41.7	158.3
High	Master Protein	Q9VWS1	LD25271p OS=Drosophila melanogaster OX=7227 GN=Hou PE=1 SV=1	11	2	2	2	1	225	26	4.97	5.15	2	0	0.211	34.9	165.1
High	Master Protein	Q8INH7	Timeout OS=Drosophila melanogaster OX=7227 GN=timeout PE=1 SV=2	1	1	1	1	1	1384	159.3	5.16	3.16	1	0	0.211	34.9	165.1
High	Master Protein	Q9VTY2	Uncharacterized protein, isoform A OS=Drosophila melanogaster OX=7227 GN=anon-WO0172774.89 PE=1 SV=1	35	6	10	6	1	317	35.8	6.11	30.78	6	0	0.209	13.3	186.7
High	Master Protein	Q8MS69	tRNA (adenine(58)-N(1))-methyltransferase non-catalytic subunit TRM6 OS=Drosophila melanogaster OX=7227 GN=Trmt6 PE=2 SV=1	3	1	1	1	1	444	49.9	6.64	3.09	1	0	0.207	34.3	165.7
High	Master Protein	Q9VT33	ribose-phosphate diphosphokinase OS=Drosophila melanogaster OX=7227 GN=Prps PE=1 SV=3	10	3	5	3	1	388	42.7	7.4	14.14	3	0	0.205	51.9	148.1
High	Master Protein	Q9VZS3	Eukaryotic translation initiation factor eIF1 OS=Drosophila melanogaster OX=7227 GN=eIF1 PE=1 SV=1	79	9	27	9	1	110	12.4	7.34	105.12	9	0	0.204	32.6	167.4
High	Master Protein	Q9VXP4	Platelet-activating factor acetylhydrolase IB subunit beta homolog OS=Drosophila melanogaster OX=7227 GN=Paf-AHalpha PE=1 SV=1	20	3	3	3	1	225	25.4	5.81	9.99	3	0	0.204	33.9	166.1
High	Master Protein	P48810	Heterogeneous nuclear ribonucleoprotein 87F OS=Drosophila melanogaster OX=7227 GN=Hrb87F PE=2 SV=2	29	8	16	6	1	385	39.5	9.03	45.01	8	0	0.203	27	173
High	Master Protein	A0A0B4KI34	CIN85 and CD2AP related, isoform J OS=Drosophila melanogaster OX=7227 GN=cindr PE=1 SV=1	17	12	15	12	1	941	98.5	9.36	44.22	12	0	0.201	23.5	176.5
High	Master Protein	Q9VUY9	Phosphoglucomutase OS=Drosophila melanogaster OX=7227 GN=Pgm1 PE=1 SV=1	6	2	4	2	1	560	60.7	6.7	11.77	2	0	0.201	33.5	166.5
Medium	Master Protein	Q9W396	FI06908p OS=Drosophila melanogaster OX=7227 GN=HP1b PE=1 SV=1	5	1	2	1	1	240	26	4.77	2.61	1	0	0.2	33.3	166.7
High	Master Protein	O97477	Inositol-3-phosphate synthase OS=Drosophila melanogaster OX=7227 GN=Inos PE=1 SV=1	48	21	66	21	1	565	62.2	6.23	194.5	21	0	0.198	34.5	165.5
High	Master Protein	Q9VZE4	RE70333p OS=Drosophila melanogaster OX=7227 GN=cg1316 PE=1 SV=2	10	4	6	4	1	470	52.4	6.71	10.39	4	0	0.198	21.6	178.4
High	Master Protein	P48375	Peptidyl-prolyl cis-trans isomerase Fkbp12 OS=Drosophila melanogaster OX=7227 GN=Fkbp12 PE=3 SV=2	80	13	62	13	1	108	11.7	8.13	226.44	13	0	0.196	24.7	175.3
High	Master Protein	Q9VSH4	Cleavage and polyadenylation specificity factor subunit 6 OS=Drosophila melanogaster OX=7227 GN=Cpsf6 PE=1 SV=2	6	3	7	3	1	652	71.1	9.74	25.78	3	0	0.194	33.8	166.2
High	Master Protein	Q7K2D2	Dynactin subunit 2 OS=Drosophila melanogaster OX=7227 GN=DCTN2-p50 PE=1 SV=1	41	8	10	8	1	380	42	5.26	35.86	8	0	0.193	21.4	178.6
High	Master Protein	Q7JXF5	Nuclear pore glycoprotein p62 OS=Drosophila melanogaster OX=7227 GN=Nup62 PE=1 SV=1	4	2	3	2	1	394	40.7	4.81	6.55	2	0	0.192	40.6	159.4
High	Master Protein	Q9VRD9	Cystathionine beta-synthase OS=Drosophila melanogaster OX=7227 GN=Cbs PE=1 SV=1	22	9	13	9	1	522	56.8	7.06	33.37	9	0	0.191	9.8	190.2
High	Master Protein	A1Z892	LD11278p OS=Drosophila melanogaster OX=7227 GN=Prx6b PE=2 SV=1	54	9	14	9	1	220	24.8	6.43	46.48	9	0	0.19	29.9	170.1
High	Master Protein	Q9VAJ2	Bub3, isoform A OS=Drosophila melanogaster OX=7227 GN=Bub3 PE=1 SV=1	13	3	6	3	1	326	37.4	6.54	16.57	3	0	0.19	28.2	171.8
High	Master Protein	Q9VRP3	AT08565p OS=Drosophila melanogaster OX=7227 GN=Txl PE=1 SV=1	9	2	4	2	1	287	31.7	5.83	11.63	2	0	0.189	24.8	175.2
High	Master Protein	Q8SX89	Kugelkern, isoform A OS=Drosophila melanogaster OX=7227 GN=kuk PE=1 SV=1	19	8	12	8	1	570	60.1	5.48	29.79	8	0	0.188	38.7	161.3
Low	Master Protein	Q95SH2	Charged multivesicular body protein 1, isoform A OS=Drosophila melanogaster OX=7227 GN=Chmp1 PE=1 SV=1	3	1	1	1	1	203	22.3	6.61	2.24	1	0	0.188	31.7	168.3
High	Master Protein	Q9VFQ9	Dipeptidase B, isoform A OS=Drosophila melanogaster OX=7227 GN=Dip-B PE=1 SV=2	61	26	58	26	1	508	55.5	6.76	191.16	26	0	0.186	19.2	180.8
High	Master Protein	Q7K738	Ubiquitin-conjugating enzyme E2-18 kDa OS=Drosophila melanogaster OX=7227 GN=Ubc10 PE=1 SV=1	35	5	5	5	1	154	17.9	8.56	14.35	5	0	0.186	12.4	187.6
High	Master Protein	Q9VCN6	Cell division cycle 16 OS=Drosophila melanogaster OX=7227 GN=Cdc16 PE=1 SV=1	1	1	2	1	1	718	81.7	5.52	5.02	1	0	0.186	31.3	168.7
High	Master Protein	P40301	Proteasome subunit alpha type-2 OS=Drosophila melanogaster OX=7227 GN=Prosalpha2 PE=1 SV=1	34	7	18	7	1	234	25.9	6.68	70.9	7	0	0.185	27.7	172.3
High	Master Protein	A1Z968	NAT1, isoform D OS=Drosophila melanogaster OX=7227 GN=NAT1 PE=1 SV=1	10	10	15	10	1	1488	162.8	8.53	39.5	10	0	0.185	33.9	166.1
High	Master Protein	D6W4T8	Coronin OS=Drosophila melanogaster OX=7227 GN=pod1 PE=1 SV=1	5	4	5	4	1	1266	140.1	6.6	15.52	4	0	0.185	35.2	164.8
High	Master Protein	Q9VG33	Sulfurtransferase OS=Drosophila melanogaster OX=7227 GN=Dmel\CG12279 PE=1 SV=2	77	6	14	6	1	110	12.1	5.21	36.3	6	0	0.184	37.1	162.9
High	Master Protein	Q9VTZ6	Phosphomannomutase OS=Drosophila melanogaster OX=7227 GN=Pmm2 PE=1 SV=1	6	1	3	1	1	254	29.6	5.71	8.22	1	0	0.181	30.7	169.3
High	Master Protein	Q8IMV6	Scaffold attachment factor B, isoform B OS=Drosophila melanogaster OX=7227 GN=Saf-B PE=1 SV=2	3	2	3	2	1	928	102	7.47	6.33	2	0	0.181	30.6	169.4
High	Master Protein	P29613	Triosephosphate isomerase OS=Drosophila melanogaster OX=7227 GN=Tpi PE=1 SV=3	53	8	15	8	1	247	26.6	6	46.8	8	0	0.18	28.4	171.6
High	Master Protein	Q9V3Y0	Ankrd49 OS=Drosophila melanogaster OX=7227 GN=Ankrd49 PE=1 SV=1	12	2	2	2	1	215	24.2	4.84	5.11	2	0	0.18	30.5	169.5
High	Master Protein	Q9XZJ4	Proteasome subunit alpha type-6 OS=Drosophila melanogaster OX=7227 GN=Prosalpha1 PE=1 SV=2	63	14	41	14	1	244	27.1	7.66	111.04	14	0	0.179	24.5	175.5
High	Master Protein	Q9VFT4	AT27578p OS=Drosophila melanogaster OX=7227 GN=rin PE=1 SV=1	23	12	17	12	1	690	74.9	7.37	56.54	12	0	0.177	33.1	166.9
High	Master Protein	Q7JVH6	LD24696p OS=Drosophila melanogaster OX=7227 GN=Dmel\CG9436 PE=1 SV=1	22	5	6	5	1	311	35.4	6.76	19.56	5	0	0.177	9.6	190.4
High	Master Protein	Q7K1Z5	Ubiquitin-fold modifier-conjugating enzyme 1 OS=Drosophila melanogaster OX=7227 GN=Ufc1 PE=2 SV=1	15	2	4	2	1	164	19	8.35	10.48	2	0	0.177	22.1	177.9
High	Master Protein	Q7K1T1	LD44824p OS=Drosophila melanogaster OX=7227 GN=vlc PE=1 SV=1	8	3	8	3	1	605	66.1	6.61	28.11	3	0	0.173	23.2	176.8
High	Master Protein	Q9VJ26	EF-hand domain-containing protein D2 homolog OS=Drosophila melanogaster OX=7227 GN=Swip-1 PE=2 SV=1	6	2	2	2	1	217	25.1	5.14	1.8	2	0	0.172	29.3	170.7
High	Master Protein	Q9VGS2	Translationally-controlled tumor protein homolog OS=Drosophila melanogaster OX=7227 GN=Tctp PE=1 SV=1	90	13	30	13	1	172	19.6	4.81	95.27	13	0	0.17	34	166
High	Master Protein	P40304	Proteasome subunit beta type-1 OS=Drosophila melanogaster OX=7227 GN=Prosbeta6 PE=2 SV=2	68	14	41	14	1	235	25.8	6.54	146.04	14	0	0.169	21.8	178.2
High	Master Protein	Q9VBG6	Protein HGH1 homolog OS=Drosophila melanogaster OX=7227 GN=CG6073 PE=2 SV=2	4	1	1	1	1	369	41.8	4.97	2.4	1	0	0.169	28.9	171.1
High	Master Protein	Q9VAN7	Phosphoglycerate mutase OS=Drosophila melanogaster OX=7227 GN=Pglym78 PE=1 SV=2	49	10	19	10	1	255	28.6	6.89	61.47	10	0	0.166	25.4	174.6
High	Master Protein	Q9I7D3	Caprin homolog OS=Drosophila melanogaster OX=7227 GN=Capr PE=1 SV=1	18	12	16	12	1	961	103.5	6.51	46.77	12	0	0.162	15.7	184.3
High	Master Protein	P25843	Profilin OS=Drosophila melanogaster OX=7227 GN=chic PE=1 SV=1	75	6	21	6	1	126	13.7	5.41	61.71	6	0	0.162	31.4	168.6
High	Master Protein	Q8IPU3	Tenzing norgay, isoform C OS=Drosophila melanogaster OX=7227 GN=tzn PE=1 SV=1	35	8	8	8	1	348	38.8	7.58	20.8	8	0	0.162	12.5	187.5
High	Master Protein	Q9XYN7	Proteasome subunit beta type-3 OS=Drosophila melanogaster OX=7227 GN=Prosbeta3 PE=1 SV=1	41	8	20	8	1	205	23.2	5.44	68.56	8	0	0.161	22	178
High	Master Protein	Q9VGH5	AT27789p OS=Drosophila melanogaster OX=7227 GN=glo PE=1 SV=1	14	8	9	8	1	586	61.4	6.04	21.37	8	0	0.161	8.4	191.6
High	Master Protein	Q9VC93	Dis3, isoform A OS=Drosophila melanogaster OX=7227 GN=Dis3 PE=1 SV=1	3	2	2	2	1	982	112.1	6.68	4.88	2	0	0.161	27.8	172.2
High	Master Protein	Q9V9A7	Probable methylcrotonoyl-CoA carboxylase beta chain, mitochondrial OS=Drosophila melanogaster OX=7227 GN=Mccc2 PE=2 SV=1	19	8	13	8	1	578	62.6	7.49	38.3	8	0	0.16	32.7	167.3
High	Master Protein	A0A4D6K3W6	Inosine-5'-monophosphate dehydrogenase OS=Drosophila melanogaster OX=7227 GN=ras PE=1 SV=1	11	4	5	4	1	590	63.8	7.91	15.97	4	0	0.16	29.4	170.6
High	Master Protein	Q9VL89	Methionine aminopeptidase 2 OS=Drosophila melanogaster OX=7227 GN=und PE=1 SV=1	38	11	20	11	1	448	49.8	6.68	48.46	11	0	0.159	25.2	174.8
High	Master Protein	P25867	Ubiquitin-conjugating enzyme E2-17 kDa OS=Drosophila melanogaster OX=7227 GN=eff PE=1 SV=1	36	3	7	3	1	147	16.7	7.3	21.52	3	0	0.159	30.3	169.7
High	Master Protein	A0A0B4K6E6	Uncharacterized protein, isoform C OS=Drosophila melanogaster OX=7227 GN=BcDNA:RH54117 PE=1 SV=1	16	1	2	1	1	106	11.8	6.51	3.39	1	0	0.159	27.5	172.5
High	Master Protein	Q9V5C6	Proteasome subunit alpha type-3 OS=Drosophila melanogaster OX=7227 GN=Prosalpha7 PE=1 SV=1	55	13	48	13	1	253	27.7	5.69	160.26	13	0	0.158	24	176
High	Master Protein	Q9VBI2	UMP-CMP kinase OS=Drosophila melanogaster OX=7227 GN=Cmpk PE=1 SV=1	47	14	23	14	1	253	27.8	8	61.85	14	0	0.158	21.5	178.5
High	Master Protein	Q9XTL2	Jak pathway signal transduction adaptor molecule OS=Drosophila melanogaster OX=7227 GN=Stam PE=1 SV=1	12	4	5	4	1	689	74.6	5.58	19.9	4	0	0.158	5.8	194.2
High	Master Protein	Q9VMW9	GDP-mannose 4,6 dehydratase OS=Drosophila melanogaster OX=7227 GN=Gmd PE=1 SV=2	10	3	3	3	1	395	44.8	7.3	8.05	3	0	0.158	13.4	186.6
High	Master Protein	Q9W2K2	U6 snRNA-associated Sm-like protein LSm1 OS=Drosophila melanogaster OX=7227 GN=LSm1 PE=1 SV=1	18	2	2	2	1	137	15.7	5.43	5.3	2	0	0.158	27.3	172.7
High	Master Protein	Q7JWR9	Zinc finger CCCH domain-containing protein 15 homolog OS=Drosophila melanogaster OX=7227 GN=CG8635 PE=1 SV=1	14	6	8	6	1	404	45.3	5.55	20.07	6	0	0.156	11.2	188.8
High	Master Protein	O18373	Inactive selenide, water dikinase-like protein OS=Drosophila melanogaster OX=7227 GN=Sps1 PE=2 SV=1	53	19	47	19	1	398	43.4	6.93	152.71	19	0	0.155	27.1	172.9
High	Master Protein	Q9VRD4	Uncharacterized protein, isoform A OS=Drosophila melanogaster OX=7227 GN=Dmel\CG1532 PE=1 SV=1	16	3	7	3	1	288	31.6	5.39	20.16	3	0	0.154	23	177
High	Master Protein	Q9VAU9	Zinc finger protein 330 homolog OS=Drosophila melanogaster OX=7227 GN=Noa36 PE=2 SV=1	6	2	2	2	1	315	35.3	5.54	4.78	2	0	0.153	26.5	173.5
High	Master Protein	A4V448	Glutamate--cysteine ligase OS=Drosophila melanogaster OX=7227 GN=Gclc PE=1 SV=1	2	1	1	1	1	717	80.7	6.15	3.77	1	0	0.153	26.5	173.5
High	Master Protein	P22769	Proteasome subunit alpha type-7-1 OS=Drosophila melanogaster OX=7227 GN=Prosalpha4 PE=1 SV=2	73	12	34	12	1	249	28	8.12	116.6	12	0	0.152	26.7	173.3
High	Master Protein	I0DHK3	Proteasome subunit alpha type OS=Drosophila melanogaster OX=7227 GN=Prosalpha6 PE=2 SV=1	71	20	58	20	1	279	31	6.55	194.79	20	0	0.15	24.9	175.1
High	Master Protein	A0A0B4JD97	Transforming acidic coiled-coil protein, isoform K OS=Drosophila melanogaster OX=7227 GN=tacc PE=1 SV=1	10	8	9	8	1	1322	147.1	4.98	27.18	8	0	0.15	12.9	187.1
High	Master Protein	Q9W2P5	RE43665p OS=Drosophila melanogaster OX=7227 GN=Dmel\CG9344 PE=1 SV=1	38	3	3	3	1	79	9	9.2	9.42	3	0	0.149	20.5	179.5
High	Master Protein	O97428	Ciboulot, isoform A OS=Drosophila melanogaster OX=7227 GN=cib PE=1 SV=1	65	8	22	8	1	129	14.4	5.21	75.53	8	0	0.148	34.4	165.6
High	Master Protein	Q9V460	Transcription elongation factor SPT5 OS=Drosophila melanogaster OX=7227 GN=Spt5 PE=1 SV=1	4	3	5	3	1	1078	119.4	6.25	14.33	3	0	0.147	25.6	174.4
High	Master Protein	Q7KNM2	Dorsal interacting protein 4 OS=Drosophila melanogaster OX=7227 GN=lwr PE=1 SV=1	46	4	8	4	1	159	18.1	8.41	26.19	4	0	0.146	8.7	191.3
High	Master Protein	Q9V998	Ubiquitin-like protein 5 OS=Drosophila melanogaster OX=7227 GN=ubl PE=3 SV=1	30	3	4	3	1	73	8.6	8.43	9.81	3	0	0.145	18.7	181.3
High	Master Protein	Q9VN88	LD45836p OS=Drosophila melanogaster OX=7227 GN=Vps37B PE=1 SV=1	15	2	2	2	1	214	24.2	5.17	7.08	2	0	0.145	24.3	175.7
High	Master Protein	A0AQH0	Proteasome subunit beta OS=Drosophila melanogaster OX=7227 GN=Prosbeta1 PE=1 SV=1	52	10	28	10	1	224	24.2	5.25	95.13	10	0	0.144	20.9	179.1
High	Master Protein	Q7KN90	Cysteine--tRNA ligase, cytoplasmic OS=Drosophila melanogaster OX=7227 GN=CysRS PE=1 SV=1	15	6	6	6	1	741	84.2	6.3	18.72	6	0	0.143	10.4	189.6
High	Master Protein	Q86B87	Modifier of mdg4 OS=Drosophila melanogaster OX=7227 GN=mod(mdg4) PE=1 SV=1	4	2	3	2	1	610	67.1	5.07	6.72	2	0	0.142	19.4	180.6
High	Master Protein	Q27294	RNA-binding protein cabeza OS=Drosophila melanogaster OX=7227 GN=caz PE=2 SV=2	8	3	5	3	1	399	38.8	9.36	13.81	3	0	0.14	29.3	170.7
High	Master Protein	Q9W403	LD24968p OS=Drosophila melanogaster OX=7227 GN=Dmel\CG3847 PE=2 SV=1	7	3	4	3	1	380	43.6	4.83	10.1	3	0	0.137	15.8	184.2
High	Master Protein	Q9VNA5	Proteasome subunit beta type-4 OS=Drosophila melanogaster OX=7227 GN=Prosbeta7 PE=2 SV=1	40	9	31	9	1	268	30	6.58	106.75	9	0	0.136	26.1	173.9
High	Master Protein	Q7K0D8	Nuclear pore complex protein Nup50 OS=Drosophila melanogaster OX=7227 GN=Nup50 PE=2 SV=1	8	3	4	3	1	564	59.4	8.43	10.38	3	0	0.135	15.8	184.2
High	Master Protein	Q9W289	Golgi matrix protein 130 kD OS=Drosophila melanogaster OX=7227 GN=GM130 PE=1 SV=2	5	3	4	3	1	795	90.8	5.4	11.75	3	0	0.135	14.9	185.1
High	Master Protein	Q9VPW9	TBC1 domain family member 23 OS=Drosophila melanogaster OX=7227 GN=TBC1D23 PE=1 SV=2	8	2	3	2	1	689	77.4	5.31	5.95	2	0	0.133	23.4	176.6
High	Master Protein	P55035	26S proteasome non-ATPase regulatory subunit 4 OS=Drosophila melanogaster OX=7227 GN=Rpn10 PE=1 SV=2	17	4	7	4	1	396	42.6	4.83	15.61	4	0	0.132	8.5	191.5
Medium	Master Protein	Q9VCH9	LD07883p OS=Drosophila melanogaster OX=7227 GN=Dmel\CG10375 PE=1 SV=1	4	1	1	1	1	254	30.3	9.03	2.45	1	0	0.131	23.1	176.9
High	Master Protein	P18053	Proteasome subunit alpha type-4 OS=Drosophila melanogaster OX=7227 GN=Prosalpha3 PE=1 SV=2	53	15	38	15	1	264	29.4	7.15	120	15	0	0.129	18.3	181.7
High	Master Protein	Q9VGZ2	FI06805p OS=Drosophila melanogaster OX=7227 GN=Rrp46 PE=1 SV=3	16	2	6	2	1	233	25.7	5.33	26.31	2	0	0.126	31.2	168.8
High	Master Protein	Q9W0L7	LD28815p OS=Drosophila melanogaster OX=7227 GN=Usp10 PE=1 SV=2	1	1	1	1	1	1517	164.6	7.28	2.01	1	0	0.126	22.4	177.6
High	Master Protein	Q5U191	Pummelig, isoform A OS=Drosophila melanogaster OX=7227 GN=puml PE=1 SV=1	2	1	1	1	1	454	50.3	7.56	2.08	1	0	0.126	22.3	177.7
High	Master Protein	P82890	Low molecular weight phosphotyrosine protein phosphatase 1 OS=Drosophila melanogaster OX=7227 GN=primo-1 PE=1 SV=1	21	2	2	2	1	155	17.5	7.27	6.79	2	0	0.124	6.9	193.1
High	Master Protein	Q9V595	Uroporphyrinogen decarboxylase OS=Drosophila melanogaster OX=7227 GN=Urod PE=3 SV=1	15	3	4	3	1	356	40	6.54	13.03	3	0	0.123	16	184
High	Master Protein	A0A0B4KGG5	Vibrator, isoform B OS=Drosophila melanogaster OX=7227 GN=vib PE=1 SV=1	17	3	4	3	1	273	31.5	5.87	12.92	3	0	0.123	9.7	190.3
High	Master Protein	Q9VEV3	LP07287p OS=Drosophila melanogaster OX=7227 GN=Dmel\CG14894 PE=1 SV=2	14	3	3	3	1	263	29.4	4.64	7.4	3	0	0.123	19.1	180.9
High	Master Protein	Q09024	Neural/ectodermal development factor IMP-L2 OS=Drosophila melanogaster OX=7227 GN=ImpL2 PE=1 SV=4	27	5	10	5	1	267	29.9	6.13	28.64	5	0	0.119	18.8	181.2
High	Master Protein	Q9VHC8	LD31448p OS=Drosophila melanogaster OX=7227 GN=Dmel\CG8149 PE=1 SV=1	12	3	4	3	1	308	32.9	6.24	12.56	3	0	0.119	20	180
High	Master Protein	M9PHA0	Bifocal, isoform F OS=Drosophila melanogaster OX=7227 GN=bif PE=1 SV=1	1	2	3	2	1	1305	139.1	6.99	12.88	2	0	0.117	13	187
High	Master Protein	Q9VM33	Elongation factor G, mitochondrial OS=Drosophila melanogaster OX=7227 GN=mEFG1 PE=2 SV=2	5	3	4	3	1	745	83.5	6.73	8.62	3	0	0.116	113.6	86.4
High	Master Protein	Q7JVK6	Translin OS=Drosophila melanogaster OX=7227 GN=trsn PE=1 SV=1	17	3	3	3	1	235	27	5.5	7.11	3	0	0.116	10.8	189.2
High	Master Protein	Q95083	Proteasome subunit alpha type-5 OS=Drosophila melanogaster OX=7227 GN=Prosalpha5 PE=2 SV=2	68	15	48	15	1	244	26.9	4.98	163.91	15	0	0.115	16.6	183.4
High	Master Protein	Q9VNF3	RE01652p OS=Drosophila melanogaster OX=7227 GN=Dmel\CG12171 PE=1 SV=1	37	8	11	7	1	257	26.9	7.5	32.33	8	0	0.115	110.6	89.4
High	Master Protein	Q9VZ64	Probable 6-phosphogluconolactonase OS=Drosophila melanogaster OX=7227 GN=CG17333 PE=2 SV=1	15	3	4	3	1	243	26.7	8.21	13.71	3	0	0.114	5.8	194.2
High	Master Protein	Q53ZT0	DNAJ-1 OS=Drosophila melanogaster OX=7227 GN=DnaJ-1 PE=1 SV=1	12	2	2	2	1	334	37	8.85	7.42	2	0	0.112	15.3	184.7
High	Master Protein	O76511	Thymidylate synthase OS=Drosophila melanogaster OX=7227 GN=Ts PE=1 SV=2	25	5	6	5	1	321	36.6	6.61	20.62	5	0	0.111	14.6	185.4
High	Master Protein	Q9VV60	Tyrosine--tRNA ligase OS=Drosophila melanogaster OX=7227 GN=TyrRS PE=1 SV=1	11	5	10	5	1	525	58.1	6.87	24.56	5	0	0.109	3.2	196.8
High	Master Protein	A0A0C4FEI8	Granny smith, isoform F OS=Drosophila melanogaster OX=7227 GN=grsm PE=1 SV=1	45	21	42	21	1	655	71.1	8.4	140.58	21	0	0.108	13.2	186.8
High	Master Protein	Q7KMS3	Dynein light chain roadblock OS=Drosophila melanogaster OX=7227 GN=robl PE=1 SV=1	57	4	5	4	1	97	10.8	6.55	19.29	4	0	0.108	9.9	190.1
High	Master Protein	A0A0B4LFP4	Ubiquitin-fold modifier 1 OS=Drosophila melanogaster OX=7227 GN=Ufm1 PE=3 SV=1	71	3	7	3	1	87	9.4	8.54	19.95	3	0	0.108	16.1	183.9
High	Master Protein	Q9VUJ1	Proteasome subunit beta OS=Drosophila melanogaster OX=7227 GN=Prosbeta2 PE=1 SV=1	44	12	28	12	1	272	29.8	8.66	96.29	12	0	0.107	16.8	183.2
High	Master Protein	Q9VI64	LD30995p OS=Drosophila melanogaster OX=7227 GN=Dmel\CG10098 PE=1 SV=1	13	3	4	3	1	353	37.5	4.79	11.32	3	0	0.107	10.6	189.4
High	Master Protein	Q9VMI2	GEO08832p1 OS=Drosophila melanogaster OX=7227 GN=Dmel\CG13994 PE=2 SV=1	9	1	1	1	1	163	18	6.44	4.24	1	0	0.103	18.7	181.3
High	Master Protein	Q9VXF1	Serine/threonine-protein phosphatase 2B catalytic subunit 3 OS=Drosophila melanogaster OX=7227 GN=CanA-14F PE=1 SV=4	3	1	2	1	1	584	64.2	6.07	5.08	1	0	0.101	18.4	181.6
High	Master Protein	Q494M1	DNA topoisomerase I OS=Drosophila melanogaster OX=7227 GN=Top1 PE=1 SV=1	5	4	5	4	1	974	111.8	9.01	13.22	4	0	0.097	17.7	182.3
High	Master Protein	Q9VWW0	Cyclic AMP response element-binding protein B OS=Drosophila melanogaster OX=7227 GN=CrebB PE=1 SV=1	5	2	2	2	1	359	37.9	6.99	4.33	2	0	0.097	17.6	182.4
High	Master Protein	Q9W379	Zinc finger protein ZPR1 OS=Drosophila melanogaster OX=7227 GN=Zpr1 PE=2 SV=1	12	3	3	3	1	457	51.3	4.74	9.26	3	0	0.096	10.3	189.7
High	Master Protein	Q9VLP3	Guanine nucleotide exchange factor MSS4 homolog OS=Drosophila melanogaster OX=7227 GN=strat PE=1 SV=2	30	3	4	3	1	122	14	5.31	10.52	3	0	0.095	8.9	191.1
High	Master Protein	Q9VVW8	ATP-dependent (S)-NAD(P)H-hydrate dehydratase OS=Drosophila melanogaster OX=7227 GN=Naxd PE=2 SV=1	37	7	15	7	1	300	32.1	7.44	49.36	7	0	0.094	19.7	180.3
High	Master Protein	Q9VTY6	Ubiquitin-conjugating enzyme E2 C OS=Drosophila melanogaster OX=7227 GN=vih PE=1 SV=1	12	2	2	2	1	178	19.8	6.68	5.32	2	0	0.091	16.7	183.3
High	Master Protein	Q8SY33	Protein Gawky OS=Drosophila melanogaster OX=7227 GN=gw PE=1 SV=1	3	3	3	3	1	1384	142.9	6.74	8.87	3	0	0.089	10.8	189.2
High	Master Protein	Q9V3W0	RutC family protein UK114 OS=Drosophila melanogaster OX=7227 GN=UK114 PE=2 SV=1	88	10	21	10	1	138	14.9	7.81	71.48	10	0	0.088	8	192
High	Master Protein	Q8SXQ5	RH03087p OS=Drosophila melanogaster OX=7227 GN=Grx5 PE=1 SV=1	16	3	4	3	1	159	17.7	7.9	14.53	3	0	0.088	10.1	189.9
High	Master Protein	D3DML3	Connector of kinase to AP-1, isoform E OS=Drosophila melanogaster OX=7227 GN=Cka PE=1 SV=1	8	4	4	4	1	749	80.1	5.06	15	4	0	0.087	12.5	187.5
High	Master Protein	Q9VJI7	GEO08441p1 OS=Drosophila melanogaster OX=7227 GN=LSm7 PE=1 SV=1	35	3	3	3	1	110	12.2	6.7	3.87	3	0	0.085	10.6	189.4
Medium	Master Protein	Q9W1R5	Protein virilizer OS=Drosophila melanogaster OX=7227 GN=vir PE=1 SV=1	1	1	1	1	1	1854	208.9	5.94	0	1	0	0.083	15.3	184.7
High	Master Protein	Q9VMI5	CG9135 protein OS=Drosophila melanogaster OX=7227 GN=Dmel\CG9135 PE=1 SV=1	15	4	6	4	1	487	53.4	7.18	20.73	4	0	0.082	6.9	193.1
High	Master Protein	A0A0B4LF57	Calmodulin, isoform C OS=Drosophila melanogaster OX=7227 GN=Cam PE=1 SV=1	27	3	5	3	1	149	16.8	4.22	12.81	3	0	0.082	2.1	197.9
High	Master Protein	Q9VB62	DNA polymerase alpha subunit B OS=Drosophila melanogaster OX=7227 GN=PolA2 PE=1 SV=2	6	3	3	3	1	609	66.9	5.5	6.13	3	0	0.074	13.7	186.3
High	Master Protein	Q9VDB7	LP06548p OS=Drosophila melanogaster OX=7227 GN=aus PE=1 SV=4	3	2	2	2	1	1108	121	7.84	4.29	2	0	0.074	13.8	186.2
High	Master Protein	Q9VC05	Oxysterol-binding protein OS=Drosophila melanogaster OX=7227 GN=Osbp PE=1 SV=1	6	3	3	3	1	784	89.3	5.81	5.43	3	0	0.071	13.2	186.8
Low	Master Protein	Q9VR89	RNA-binding protein pno1 OS=Drosophila melanogaster OX=7227 GN=l(1)G0004 PE=2 SV=1	6	1	1	1	1	240	26.7	9.95	0	1	0	0.071	13.2	186.8
High	Master Protein	A0A6M3Q7C8	SR protein kinase, isoform E OS=Drosophila melanogaster OX=7227 GN=SRPK PE=1 SV=1	4	3	3	3	1	1009	111.9	9.54	9.56	3	0	0.07	13.1	186.9
High	Master Protein	Q9VHA1	Spermidine synthase, isoform A OS=Drosophila melanogaster OX=7227 GN=SpdS PE=1 SV=1	14	4	4	4	1	287	32.3	5.78	10.89	4	0	0.07	7.6	192.4
High	Master Protein	A1Z6M6	DNA polymerase interacting tetratricopeptide repeat-containing, protein of 47 kDa OS=Drosophila melanogaster OX=7227 GN=Dpit47 PE=1 SV=1	3	1	1	1	1	396	46.9	6.1	2.25	1	0	0.07	13.1	186.9
High	Master Protein	Q9VUR3	Probable aminoacyl tRNA synthase complex-interacting multifunctional protein 2 OS=Drosophila melanogaster OX=7227 GN=AIMP2 PE=3 SV=1	18	5	6	5	1	334	36.9	8.9	19.16	5	0	0.065	4.8	195.2
High	Master Protein	Q9VUU7	GEO09665p1 OS=Drosophila melanogaster OX=7227 GN=Dmel\CG18081 PE=2 SV=1	29	2	3	2	1	77	8.8	9.64	8.71	2	0	0.065	12.1	187.9
High	Master Protein	Q9VMC8	PHD finger-like domain-containing protein 5A OS=Drosophila melanogaster OX=7227 GN=Phf5a PE=3 SV=2	8	1	1	1	1	111	12.5	8.22	2.94	1	0	0.065	12.2	187.8
High	Master Protein	Q24572	Chromatin assembly factor 1 p55 subunit OS=Drosophila melanogaster OX=7227 GN=Caf1-55 PE=1 SV=1	16	7	10	7	1	430	48.6	4.89	24.92	7	0	0.064	5.6	194.4
High	Master Protein	Q9VIH1	CG9273 protein OS=Drosophila melanogaster OX=7227 GN=RPA2 PE=1 SV=2	11	2	3	2	1	246	26.4	5.08	3.06	2	0	0.06	1.9	198.1
High	Master Protein	Q9V3G3	Peptidyl-prolyl cis-trans isomerase E OS=Drosophila melanogaster OX=7227 GN=cyp33 PE=1 SV=1	16	4	4	4	1	300	33.3	6.05	9.88	4	0	0.055	1.6	198.4
High	Master Protein	O44226	Elongin B OS=Drosophila melanogaster OX=7227 GN=EloB PE=1 SV=1	17	2	3	2	1	118	13.3	4.5	7.84	2	0	0.054	10.8	189.2
High	Master Protein	M9PDW8	Uncharacterized protein, isoform T OS=Drosophila melanogaster OX=7227 GN=CG3950 PE=1 SV=1	2	7	10	7	1	5182	579.9	9.04	28.99	7	0	0.053	7.3	192.7
High	Master Protein	B7Z0Z0	Dorsal switch protein 1, isoform F OS=Drosophila melanogaster OX=7227 GN=Dsp1 PE=1 SV=1	4	2	2	2	1	397	45.3	8.41	6.89	2	0	0.047	6.6	193.4
High	Master Protein	Q0E8G6	Cleavage and polyadenylation specificity factor subunit 5 OS=Drosophila melanogaster OX=7227 GN=Cpsf5 PE=1 SV=1	20	3	5	3	1	237	26.9	8.85	14.42	3	0	0.031	3.6	196.4
High	Master Protein	M9NDH8	Mitochondrial ribosomal protein S6, isoform B OS=Drosophila melanogaster OX=7227 GN=mRpS6 PE=3 SV=1	38	4	5	4	1	147	17	9.1	12.98	4	0	0.028	32	168
High	Master Protein	Q9NK57	NIF3-like protein 1 OS=Drosophila melanogaster OX=7227 GN=anon-35F/36A PE=1 SV=3	34	6	12	6	1	292	32.3	6.9	42.14	6	0	0.026	2.4	197.6
