# Supplementary material for: Drosophila eIF3f1 mediates host immune defense by targeting dTak1
Source: EMBO Rep. 2024 Jan 26;25(3):26. doi: 10.1038/s44319-024-00067-z (PMC10933477; doi:10.1038/s44319-024-00067-z)
Supplement: Supplementary file 1 — Source Data Fig. 1 [file 44319_2024_67_MOESM1_ESM.zip › Figure 4/4F/Protein level.xlsx]

## Sheet: Protein level
				ave	std
Vector	1	1	1	1	1.29088e-09
Myc-eIF3f1 0.5ug	6.94416	2.96235	4.64744	4.85132	1.99872
Myc-eIF3f1 01ug	9.03071	5.59188	6.31946	6.98068	1.81227
