# Supplementary material for: Drosophila eIF3f1 mediates host immune defense by targeting dTak1
Source: EMBO Rep. 2024 Jan 26;25(3):26. doi: 10.1038/s44319-024-00067-z (PMC10933477; doi:10.1038/s44319-024-00067-z)
Supplement: Supplementary file 1 — Source Data Fig. 1 [file 44319_2024_67_MOESM1_ESM.zip › Figure 4/4G/Translational efficiency assay.xlsx]

## Sheet: Sheet1
	Absorbance [mAU (260nm)]
Time (min)	eIF3f1	Vector
8	0	0
8.05	0	0
8.1	0	0
8.15	0	0
8.2	0	0
8.25	0	0
8.3	0	0
8.35	0	0
8.4	0	0
8.45	0	0
8.5	0	0
8.55	0	0
8.6	0	0
8.65	0	0
8.7	0	0
8.75	0	0
8.8	0	0
8.85	0	0
8.9	0	0
8.95	0	0
9	0	0
9.05	0	0
9.1	2	0
9.15	2	0
9.2	4	1
9.25	5	1
9.3	6	2
9.35	8	2
9.4	11	3
9.45	13	4
9.5	16	5
9.55	19	6
9.6	22	7
9.65	27	9
9.7	36	13
9.75	42	16
9.8	55	20
9.85	62	23
9.9	75	29
9.95	88	36
10	104	47
10.05	118	58
10.1	137	66
10.15	146	73
10.2	150	78
10.25	147	81
10.3	139	83
10.35	134	84
10.4	128	85
10.45	122	85
10.5	117	86
10.55	113	87
10.6	108	88
10.65	104	90
10.7	99	91
10.75	94	96
10.8	92	101
10.85	93	111
10.9	94	118
10.95	96	123
11	97	124
11.05	97	122
11.1	96	119
11.15	93	114
11.2	88	109
11.25	84	105
11.3	84	104
11.35	87	112
11.4	96	139
11.45	119	188
11.5	145	243
11.55	179	315
11.6	238	395
11.65	269	466
11.7	322	529
11.75	336	586
11.76	339	594
11.77	344	603
11.78	349	609
11.8	349	611
11.81	348	608
11.82	343	600
11.83	337	591
11.84	330	580
11.85	321	568
11.9	247	491
11.95	190	417
12	137	349
12.05	117	278
12.1	102	210
12.15	88	156
12.2	79	122
12.25	72	100
12.3	67	85
12.35	68	87
12.4	74	98
12.45	88	112
12.5	99	125
12.55	109	136
12.6	114	140
12.65	116	138
12.7	108	133
12.75	99	125
12.8	92	117
12.85	83	112
12.9	72	103
12.95	69	98
13	67	95
