# Supplementary material for: Drosophila eIF3f1 mediates host immune defense by targeting dTak1
Source: EMBO Rep. 2024 Jan 26;25(3):26. doi: 10.1038/s44319-024-00067-z (PMC10933477; doi:10.1038/s44319-024-00067-z)
Supplement: Supplementary file 1 — Source Data Fig. 1 [file 44319_2024_67_MOESM1_ESM.zip › Figure 4/4H/Translation.xlsx]

## Sheet: Sheet1
	heavy		light		monosomes
	Vector	eIF3f1	Vector	eIF3f1	Vector	eIF3f1
	0.576923	0.519608	0.177369	0.0888889	0.137848	0.180927
	0.552053	0.529965	0.111434	0.165563	0.262539	0.0809524
	0.530792	0.694149	0.146041	0.202793	0.172258	0.199136
	0.69656	0.534188	0.215725	0.18792	0.0666462	0.105185
	0.717376	0.735491	0.236846	0.157087	0.173971	0.171652
	0.524453	0.659601	0.118987	0.260411	0.18107	0.0947631
ave	0.599693	0.612167	0.167734	0.177111	0.165722	0.138769
std	0.0853569	0.0954829	0.0513593	0.0566265	0.0637384	0.0508131
