# Supplementary material for: Drosophila eIF3f1 mediates host immune defense by targeting dTak1
Source: EMBO Rep. 2024 Jan 26;25(3):26. doi: 10.1038/s44319-024-00067-z (PMC10933477; doi:10.1038/s44319-024-00067-z)
Supplement: Supplementary file 1 — Source Data Fig. 1 [file 44319_2024_67_MOESM1_ESM.zip › Figure 5/5C/Dub assay.xlsx]

## Sheet: Sheet1
Time(min)	eIF3f1FL	Myc-eIF3f1JAMM	Myc-eIF3f1△JAMM	vOtu	BSA
1	28	36	2	167	3
2	46	49	-1	224	7
3	59	85	-11	287	12
4	47	65	-4	345	-3
5	64	72	5	392	18
6	81	84	-14	444	7
7	103	93	-8	513	15
8	128	88	3	541	3
9	149	114	8	589	8
10	130	116	-9	614	7
11	161	125	8	651	18
12	175	140	6	680	-7
13	234	161	4	715	2
14	210	141	11	727	-3
15	201	154	-8	740	-6
16	215	172	-4	746	16
17	233	196	1	782	5
18	272	211	8	797	8
19	302	195	-3	844	18
20	248	208	-11	861	5
21	279	246	1	865	2
22	288	229	4	855	-5
23	234	230	5	866	14
24	301	237	-3	889	6
25	314	234	3	887	-5
26	266	268	-10	906	3
27	306	294	3	922	-3
28	263	295	-12	908	10
29	357	347	-4	917	7
30	292	320	3	926	17
31	337	343	6	954	15
32	332	326	3	933	6
33	306	319	10	933	-4
34	330	352	-7	973	8
35	348	334	7	952	-4
36	315	391	9	966	8
37	363	398	3	962	3
38	339	426	3	961	9
39	344	363	-7	983	8
40	388	367	11	1001	6
41	348	393	-5	991	14
42	404	438	-8	988	-1
43	352	402	25	1018	9
44	392	387	-1	989	10
45	361	409	-5	976	7
46	437	402	4	991	1
47	377	405	19	1001	-2
48	378	359	3	996	-4
49	390	373	-2	988	3
50	448	426	2	1017	6
51	461	375	0	1030	9
52	466	394	7	996	10
53	448	381	-5	1016	11
54	475	390	-12	1017	6
55	452	404	-5	985	-2
56	444	372	2	1013	11
57	432	414	-15	973	2
58	479	452	-7	1016	16
59	503	384	-9	1022	24
60	497	428	-5	1018	8
61	510	436	-5	1042	20
