# Supplementary material for: Drosophila eIF3f1 mediates host immune defense by targeting dTak1
Source: EMBO Rep. 2024 Jan 26;25(3):26. doi: 10.1038/s44319-024-00067-z (PMC10933477; doi:10.1038/s44319-024-00067-z)
Supplement: Supplementary file 1 — Source Data Fig. 1 [file 44319_2024_67_MOESM1_ESM.zip › Figure 5/5E/Protein level.xlsx]

## Sheet: Protein level
				ave	std
Sample 1	1	1	1	1	8.21661e-11
Sample 2	0.138183	0.272105	0.208602	0.206296	0.0669908
Sample 3	0.129558	0.331559	0.385163	0.282093	0.134791
Sample 4	0.672867	0.819542	0.969982	0.820797	0.148562
