# Supplementary material for: Drosophila eIF3f1 mediates host immune defense by targeting dTak1
Source: EMBO Rep. 2024 Jan 26;25(3):26. doi: 10.1038/s44319-024-00067-z (PMC10933477; doi:10.1038/s44319-024-00067-z)
Supplement: Supplementary file 1 — Source Data Fig. 1 [file 44319_2024_67_MOESM1_ESM.zip › Figure 5/5G/Protein level.xlsx]

## Sheet: Protein level
				ave	std
Sample 1	1	1	1	1	1.08004e-10
Sample 2	0.171563	0.235095	0.360961	0.255873	0.0963932
Sample 3	0.267719	0.174043	0.338646	0.260136	0.0825633
Sample 4	0.826224	1.1942	1.00723	1.00922	0.183996
