# Supplementary material for: Drosophila eIF3f1 mediates host immune defense by targeting dTak1
Source: EMBO Rep. 2024 Jan 26;25(3):26. doi: 10.1038/s44319-024-00067-z (PMC10933477; doi:10.1038/s44319-024-00067-z)
Supplement: Supplementary file 1 — Source Data Fig. 1 [file 44319_2024_67_MOESM1_ESM.zip › Figure 5/5I/Protein level.xlsx]

## Sheet: Protein level
				ave	std
Sample 1	1	1	1	1	2.23949e-10
Sample 2	0.0485194	0.0978944	0.107527	0.0846469	0.0316558
Sample 3	0.959177	0.970286	0.801804	0.910422	0.0942299
