# Supplementary material for: Drosophila eIF3f1 mediates host immune defense by targeting dTak1
Source: EMBO Rep. 2024 Jan 26;25(3):26. doi: 10.1038/s44319-024-00067-z (PMC10933477; doi:10.1038/s44319-024-00067-z)
Supplement: Supplementary file 1 — Source Data Fig. 1 [file 44319_2024_67_MOESM1_ESM.zip › Figure 5/5K/Protein level.xlsx]

## Sheet: Protein level
				ave	std
Sample 1	1	1	1	1	6.68739e-11
Sample 2	1.84747	2.33806	1.55112	1.91222	0.397445
