# Supplementary material for: Drosophila eIF3f1 mediates host immune defense by targeting dTak1
Source: EMBO Rep. 2024 Jan 26;25(3):26. doi: 10.1038/s44319-024-00067-z (PMC10933477; doi:10.1038/s44319-024-00067-z)
Supplement: Supplementary file 1 — Source Data Fig. 1 [file 44319_2024_67_MOESM1_ESM.zip › Figure 5/5M/Protein level.xlsx]

## Sheet: Protein level
				ave	std
Sample 1	1	1	1	1	7.89171e-11
Sample 2	0.48228	0.469939	0.535471	0.495897	0.0348237
Sample 3	0.563459	0.606446	0.556598	0.575501	0.0270175
