# Supplementary material for: Drosophila eIF3f1 mediates host immune defense by targeting dTak1
Source: EMBO Rep. 2024 Jan 26;25(3):26. doi: 10.1038/s44319-024-00067-z (PMC10933477; doi:10.1038/s44319-024-00067-z)
Supplement: Supplementary file 1 — Source Data Fig. 1 [file 44319_2024_67_MOESM1_ESM.zip › Figure 2/2B/Luciferase assay.xlsx]

## Sheet: Att-Luc
					ave	std
Vector	Vector	1	1	1	1	0
Flag-IMD	Vector	37.8609	38.72	33.5912	36.724	2.74692
	Myc-eIF3f1FL	52.1799	52.5637	57.6038	54.1158	3.02682
	Myc-eIF3f1JAMM	48.2361	53.8469	56.6874	52.9235	4.30063
	Myc-eIF3f1△JAMM	38.1301	40.1551	34.755	37.6801	2.72808
