# Supplementary material for: Drosophila eIF3f1 mediates host immune defense by targeting dTak1
Source: EMBO Rep. 2024 Jan 26;25(3):26. doi: 10.1038/s44319-024-00067-z (PMC10933477; doi:10.1038/s44319-024-00067-z)
Supplement: Supplementary file 1 — Source Data Fig. 1 [file 44319_2024_67_MOESM1_ESM.zip › Figure 2/2C/RT-qPCR.xlsx]

## Sheet: AttA
								ave	std
Vector	Vector	1	1	1	1	1	1	1	0
Flag-IMD	Vector	15.8219	11.2334	11.4207	9.70434	14.4585	16.875	13.2523	2.87057
	Myc-eIF3f1FL	31.9802	29.3117	18.1898	18.4002	33.2346	37.624	28.1234	8.07329
	Myc-eIF3f1JAMM	27.1664	30.0437	27.271	22.404	28.8258	28.0461	27.2928	2.62302
	Myc-eIF3f1△JAMM	15.32	12.2461	12.6735	13.2278	12.3808	16.2822	13.6884	1.69837
