# Supplementary material for: Drosophila eIF3f1 mediates host immune defense by targeting dTak1
Source: EMBO Rep. 2024 Jan 26;25(3):26. doi: 10.1038/s44319-024-00067-z (PMC10933477; doi:10.1038/s44319-024-00067-z)
Supplement: Supplementary file 1 — Source Data Fig. 1 [file 44319_2024_67_MOESM1_ESM.zip › Figure 2/2D/RT-qPCR.xlsx]

## Sheet: Dpt
								ave	std
Vector	Vector	1	1	1	1	1	1	1	0
Flag-IMD	Vector	15.822	26.6522	16.783	9.33261	19.6143	15.5881	17.2987	5.68652
	Myc-eIF3f1FL	34.081	41.0387	33.4243	29.3773	40.5551	32.3454	35.137	4.67338
	Myc-eIF3f1JAMM	36.0423	38.1629	28.1256	32.2983	24.7648	41.3918	33.4643	6.27869
	Myc-eIF3f1△JAMM	12.7723	22.4507	24.2396	11.222	17.4164	14.8369	17.1563	5.2552
