# Supplementary material for: Drosophila eIF3f1 mediates host immune defense by targeting dTak1
Source: EMBO Rep. 2024 Jan 26;25(3):26. doi: 10.1038/s44319-024-00067-z (PMC10933477; doi:10.1038/s44319-024-00067-z)
Supplement: Supplementary file 1 — Source Data Fig. 1 [file 44319_2024_67_MOESM1_ESM.zip › Figure 2/2E/RT-qPCR.xlsx]

## Sheet: CecA1
								ave	std
Vector	Vector	1	1	1	1	1	1	1	0
Flag-IMD	Vector	28.9034	45.1391	37.957	30.4827	26.2037	20.451	31.5228	8.78205
	Myc-eIF3f1FL	64.9029	78.4789	65.115	57.3317	86.4975	80.3501	72.1127	11.267
	Myc-eIF3f1JAMM	65.1521	75.6754	74.0061	57.8385	69.1028	67.9633	68.2897	6.43529
	Myc-eIF3f1△JAMM	27.4643	47.6643	33.0197	19.2019	41.873	28.6547	32.9796	10.3314
