# Supplementary material for: Drosophila eIF3f1 mediates host immune defense by targeting dTak1
Source: EMBO Rep. 2024 Jan 26;25(3):26. doi: 10.1038/s44319-024-00067-z (PMC10933477; doi:10.1038/s44319-024-00067-z)
Supplement: Supplementary file 1 — Source Data Fig. 1 [file 44319_2024_67_MOESM1_ESM.zip › Figure 2/2F/Luciferase assay.xlsx]

## Sheet: Att-Luc
		dsRNA				ave	std
Vector	Vector	GFP	1	1	1	1	0
Flag-IMD	Vector	GFP	39.9989	42.8962	45.0283	42.6412	2.52437
	Vector	eIF3f1#3	18.527	20.6126	23.1874	20.7757	2.33444
	Myc-eIF3f1FL	eIF3f1#3	41.1311	39.1969	38.9007	39.7429	1.21127
	Myc-eIF3f1JAMM	eIF3f1#3	41.1476	42.8414	36.5716	40.1869	3.24344
	Myc-eIF3f1△JAMM	eIF3f1#3	23.0379	15.6162	22.4531	20.3691	4.12652
