# Supplementary material for: Drosophila eIF3f1 mediates host immune defense by targeting dTak1
Source: EMBO Rep. 2024 Jan 26;25(3):26. doi: 10.1038/s44319-024-00067-z (PMC10933477; doi:10.1038/s44319-024-00067-z)
Supplement: Supplementary file 1 — Source Data Fig. 1 [file 44319_2024_67_MOESM1_ESM.zip › Figure 2/2G/RT-PCR.xlsx]

## Sheet: AttA
		dsRNA							ave	std
Vector	Vector	GFP	1	1	1	1	1	1	1	0
Flag-IMD	Vector	GFP	7.77953	10.4669	13.9056	14.0868	12.3694	10.6206	11.5381	2.40451
	Vector	eIF3f1#3	3.02262	6.78741	5.15242	5.35051	5.85112	4.02992	5.03233	1.33493
	Myc-eIF3f1FL	eIF3f1#3	7.55459	10.0156	13.058	11.3272	10.9664	12.1348	10.8428	1.91431
	Myc-eIF3f1JAMM	eIF3f1#3	4.21293	9.95107	10.1079	10.9058	10.3338	10.8672	9.39643	2.56914
	Myc-eIF3f1△JAMM	eIF3f1#3	3.36913	7.93988	5.6607	7.72612	8.63199	4.85541	6.36387	2.06021
