# Supplementary material for: Drosophila eIF3f1 mediates host immune defense by targeting dTak1
Source: EMBO Rep. 2024 Jan 26;25(3):26. doi: 10.1038/s44319-024-00067-z (PMC10933477; doi:10.1038/s44319-024-00067-z)
Supplement: Supplementary file 1 — Source Data Fig. 1 [file 44319_2024_67_MOESM1_ESM.zip › Figure 2/2H/RT-PCR.xlsx]

## Sheet: Dpt
		dsRNA							ave	std
Vector	Vector	GFP	1	1	1	1	1	1	1	0
Flag-IMD	Vector	GFP	9.92306	8.59194	8.46039	7.36	8.49302	7.26774	8.34936	0.971297
	Vector	eIF3f1#3	5.69115	4.21769	4.11004	3.96447	3.69333	3.05932	4.12267	0.872855
	Myc-eIF3f1FL	eIF3f1#3	8.44645	7.86613	7.63268	6.7323	8.16606	7.47458	7.7197	0.598574
	Myc-eIF3f1JAMM	eIF3f1#3	8.15903	6.99794	6.81356	6.90139	7.20127	8.54819	7.4369	0.732117
	Myc-eIF3f1△JAMM	eIF3f1#3	6.03258	4.67575	4.60781	3.98861	5.02474	5.6646	4.99902	0.747042
