# Supplementary material for: Drosophila eIF3f1 mediates host immune defense by targeting dTak1
Source: EMBO Rep. 2024 Jan 26;25(3):26. doi: 10.1038/s44319-024-00067-z (PMC10933477; doi:10.1038/s44319-024-00067-z)
Supplement: Supplementary file 1 — Source Data Fig. 1 [file 44319_2024_67_MOESM1_ESM.zip › Figure 2/2I/RT-PCR.xlsx]

## Sheet: CecA1
		dsRNA							ave	std
Vector	Vector	GFP	1	1	1	1	1	1	1	0
Flag-IMD	Vector	GFP	26.9654	30.6497	27.1476	25.9199	32.8212	24.2308	27.9557	3.18067
	Vector	eIF3f1#3	16.8905	14.2752	16.7377	15.6604	20.2679	15.5344	16.561	2.04795
	Myc-eIF3f1FL	eIF3f1#3	18.6636	19.4813	27.1276	24.7207	26.2414	24.6948	23.4882	3.55337
	Myc-eIF3f1JAMM	eIF3f1#3	19.2946	22.3813	25.2587	22.5348	32.6116	25.1714	24.5421	4.52243
	Myc-eIF3f1△JAMM	eIF3f1#3	11.6062	21.3913	19.1878	16.7059	22.9898	20.2779	18.6931	4.06622
