# Supplementary material for: Drosophila eIF3f1 mediates host immune defense by targeting dTak1
Source: EMBO Rep. 2024 Jan 26;25(3):26. doi: 10.1038/s44319-024-00067-z (PMC10933477; doi:10.1038/s44319-024-00067-z)
Supplement: Supplementary file 1 — Source Data Fig. 1 [file 44319_2024_67_MOESM1_ESM.zip › Figure 2/2J/Survival.xlsx]

## Sheet: Survival
	PBS injection
	c564ts>+			ave	std
Day0	1	1	1	1	0
Day1	0.978495	1	1	0.992832	0.0124161
Day2	0.978495	0.989011	1	0.989169	0.0107536
Day3	0.967742	0.989011	0.988889	0.981881	0.0122446
Day4	0.967742	0.978022	0.988889	0.978218	0.0105748
Day5	0.967742	0.978022	0.988889	0.978218	0.0105748
Day6	0.967742	0.967033	0.977778	0.970851	0.00600932
Day7	0.956989	0.967033	0.977778	0.967267	0.0103962
	PBS injection
	c564ts>GFP-eIF3f1FL			ave	std
Day0	1	1	1	1	0
Day1	1	0.977273	1	0.992424	0.0131216
Day2	0.989362	0.965909	0.989247	0.981506	0.0135075
Day3	0.989362	0.965909	0.978495	0.977922	0.0117368
Day4	0.978723	0.965909	0.978495	0.974376	0.0073332
Day5	0.978723	0.954545	0.978495	0.970588	0.0138936
Day6	0.968085	0.954545	0.967742	0.963457	0.00771996
Day7	0.968085	0.954545	0.967742	0.963457	0.00771996
	PBS injection
	c564ts>Flag-eIF3f1JAMM			ave	std
Day0	1	1	1	1	0
Day1	0.988372	1	1	0.996124	0.00671338
Day2	0.988372	0.98913	0.988764	0.988756	0.000379243
Day3	0.988372	0.98913	0.988764	0.988756	0.000379243
Day4	0.976744	0.978261	0.988764	0.981256	0.00654592
Day5	0.965116	0.978261	0.977528	0.973635	0.00738659
Day6	0.965116	0.978261	0.977528	0.973635	0.00738659
Day7	0.965116	0.978261	0.966292	0.96989	0.00727339
	PBS injection
	c564ts>Flag-eIF3f1△JAMM			ave	std
Day0	1	1	1	1	0
Day1	1	0.98913	0.988506	0.992545	0.00646343
Day2	1	0.98913	0.988506	0.992545	0.00646343
Day3	0.977528	0.98913	0.988506	0.985055	0.00652576
Day4	0.977528	0.98913	0.977011	0.981223	0.00685262
Day5	0.977528	0.978261	0.977011	0.9776	0.000627797
Day6	0.966292	0.978261	0.977011	0.973855	0.00657921
Day7	0.966292	0.967391	0.965517	0.9664	0.000941696
