# Supplementary material for: Drosophila eIF3f1 mediates host immune defense by targeting dTak1
Source: EMBO Rep. 2024 Jan 26;25(3):26. doi: 10.1038/s44319-024-00067-z (PMC10933477; doi:10.1038/s44319-024-00067-z)
Supplement: Supplementary file 1 — Source Data Fig. 1 [file 44319_2024_67_MOESM1_ESM.zip › Figure 2/2K/Survival.xlsx]

## Sheet: Survival
	S. marcescens injection
	c564ts>+			ave	std
Day0	1	1	1	1	0
Day1	0.790698	0.696629	0.804348	0.763892	0.0586494
Day2	0.639535	0.595506	0.673913	0.636318	0.0393026
Day3	0.523256	0.494382	0.576087	0.531242	0.0414337
Day4	0.430233	0.438202	0.467391	0.445275	0.0195631
Day5	0.348837	0.404494	0.369565	0.374299	0.0281289
Day6	0.302326	0.393258	0.336957	0.34418	0.0458948
Day7	0.267442	0.370787	0.304348	0.314192	0.0523709
	S. marcescens injection
	c564ts>GFP-eIF3f1FL			ave	std
Day0	1	1	1	1	0
Day1	0.932584	0.835165	0.851064	0.872938	0.0522636
Day2	0.88764	0.769231	0.776596	0.811156	0.0663401
Day3	0.831461	0.703297	0.691489	0.742082	0.0776288
Day4	0.797753	0.648352	0.648936	0.698347	0.0860886
Day5	0.764045	0.615385	0.606383	0.661938	0.0885421
Day6	0.730337	0.582418	0.585106	0.63262	0.0846358
Day7	0.707865	0.549451	0.574468	0.610595	0.0851624
	S. marcescens injection
	c564ts>Flag-eIF3f1JAMM			ave	std
Day0	1	1	1	1	0
Day1	0.931034	0.897727	0.719101	0.849288	0.113968
Day2	0.873563	0.806818	0.629213	0.769865	0.126297
Day3	0.793103	0.761364	0.550562	0.701676	0.131828
Day4	0.758621	0.738636	0.52809	0.675116	0.12772
Day5	0.724138	0.715909	0.505618	0.648555	0.123855
Day6	0.724138	0.704545	0.483146	0.637276	0.13384
Day7	0.701149	0.704545	0.47191	0.625868	0.133343
	S. marcescens injection
	c564ts>Flag-eIF3f1△JAMM			ave	std
Day0	1	1	1	1	0
Day1	0.802198	0.72619	0.678161	0.735516	0.0625421
Day2	0.67033	0.642857	0.574713	0.6293	0.0492291
Day3	0.593407	0.559524	0.494253	0.549061	0.0503981
Day4	0.516484	0.488095	0.425287	0.476622	0.0466681
Day5	0.450549	0.416667	0.390805	0.41934	0.029962
Day6	0.417582	0.321429	0.367816	0.368942	0.0480868
Day7	0.384615	0.297619	0.367816	0.350017	0.0461487
