# Supplementary material for: Drosophila eIF3f1 mediates host immune defense by targeting dTak1
Source: EMBO Rep. 2024 Jan 26;25(3):26. doi: 10.1038/s44319-024-00067-z (PMC10933477; doi:10.1038/s44319-024-00067-z)
Supplement: Supplementary file 1 — Source Data Fig. 1 [file 44319_2024_67_MOESM1_ESM.zip › Figure 2/2L/Survival.xlsx]

## Sheet: Survival
	Ecc15 injection
	c564ts>+			ave	std
Day0	1	1	1	1	0
Day1	0.940476	0.876404	0.858696	0.891859	0.0430249
Day2	0.821429	0.752809	0.695652	0.75663	0.0629752
Day3	0.75	0.685393	0.576087	0.670493	0.0879087
Day4	0.678571	0.662921	0.532609	0.6247	0.0801368
Day5	0.642857	0.629213	0.51087	0.594313	0.0725858
Day6	0.619048	0.595506	0.5	0.571518	0.0630448
Day7	0.607143	0.58427	0.478261	0.556558	0.0687648
	Ecc15 injection
	c564ts>GFP-eIF3f1FL			ave	std
Day0	1	1	1	1	0
Day1	0.932584	0.945055	0.978495	0.952045	0.0237399
Day2	0.88764	0.879121	0.935484	0.900748	0.0303819
Day3	0.853933	0.835165	0.903226	0.864108	0.0351529
Day4	0.831461	0.78022	0.849462	0.820381	0.0359264
Day5	0.808989	0.725275	0.827957	0.787407	0.0546374
Day6	0.786517	0.714286	0.806452	0.769085	0.0484928
Day7	0.764045	0.692308	0.795699	0.750684	0.0529748
	Ecc15 injection
	c564ts>Flag-eIF3f1JAMM			ave	std
Day0	1	1	1	1	0
Day1	0.858824	0.945055	0.966292	0.92339	0.0569157
Day2	0.811765	0.89011	0.932584	0.878153	0.0612908
Day3	0.776471	0.846154	0.898876	0.8405	0.0613984
Day4	0.752941	0.813187	0.876404	0.814177	0.0617376
Day5	0.729412	0.791209	0.842697	0.787772	0.0567206
Day6	0.717647	0.791209	0.831461	0.780106	0.0577135
Day7	0.705882	0.78022	0.820225	0.768776	0.0580239
	Ecc15 injection
	c564ts>Flag-eIF3f1△JAMM			ave	std
Day0	1	1	1	1	0
Day1	0.879121	0.860465	0.8	0.846529	0.0413606
Day2	0.802198	0.77907	0.711111	0.764126	0.0473464
Day3	0.725275	0.674419	0.633333	0.677676	0.0460571
Day4	0.648352	0.639535	0.566667	0.618184	0.0448329
Day5	0.615385	0.616279	0.488889	0.573518	0.0732919
Day6	0.582418	0.604651	0.455556	0.547541	0.080434
Day7	0.571429	0.569767	0.433333	0.524843	0.0792541
