# Supplementary material for: Drosophila eIF3f1 mediates host immune defense by targeting dTak1
Source: EMBO Rep. 2024 Jan 26;25(3):26. doi: 10.1038/s44319-024-00067-z (PMC10933477; doi:10.1038/s44319-024-00067-z)
Supplement: Supplementary file 1 — Source Data Fig. 1 [file 44319_2024_67_MOESM1_ESM.zip › Figure 2/2M/RT-qPCR.xlsx]

## Sheet: AttA
								ave	std
c564ts>+	PBS injection	1	1	1	1	1	1	1	0
	S. marcescens injection	58.5619	57.6103	52.9732	45.3977	62.5591	59.6713	56.1289	6.11763
	Ecc15 injection	17.2974	31.2061	22.5672	21.0045	19.6402	23.0962	22.4686	4.76723
c564ts>GFP-eIF3f1FL	PBS injection	1.04658	1.76626	2.04859	1.63336	1.81309	1.70187	1.66829	0.335876
	S. marcescens injection	106.638	77.5836	124.445	122.272	82.7807	89.4823	100.533	20.2264
	Ecc15 injection	29.6883	38.9403	34.9642	61.6512	42.0473	32.9343	40.0376	11.4516
c564ts>Flag-eIF3f1JAMM	PBS injection	2.10508	1.63648	1.93392	1.63851	1.51274	1.58666	1.73557	0.231062
	S. marcescens injection	119.726	76.1686	136.674	90.8098	74.6378	72.3212	95.0563	27.0157
	Ecc15 injection	21.5597	47.4277	36.7205	51.2256	40.4172	47.851	40.867	10.8562
c564ts>Flag-eIF3f1△JAMM	PBS injection	1.25714	0.792961	1.21077	0.990714	0.846838	1.2637	1.06035	0.211961
	S. marcescens injection	47.6227	56.8963	48.2765	45.7405	63.2153	66.494	54.7075	8.80971
	Ecc15 injection	18.2123	30.8985	32.148	26.8104	17.4074	29.1243	25.7668	6.4244
