# Supplementary material for: Drosophila eIF3f1 mediates host immune defense by targeting dTak1
Source: EMBO Rep. 2024 Jan 26;25(3):26. doi: 10.1038/s44319-024-00067-z (PMC10933477; doi:10.1038/s44319-024-00067-z)
Supplement: Supplementary file 1 — Source Data Fig. 1 [file 44319_2024_67_MOESM1_ESM.zip › Figure 2/2N/RT-qPCR.xlsx]

## Sheet: Dpt
								ave	std
c564ts>+	PBS injection	1	1	1	1	1	1	1	0
	S. marcescens injection	28.34	23.9561	36.4803	27.1345	27.1957	23.467	27.7623	4.69018
	Ecc15 injection	20.6491	13.9732	25.7712	16.4813	10.3087	12.5648	16.6247	5.71453
c564ts>GFP-eIF3f1FL	PBS injection	2.12114	2.33798	1.66961	2.32353	1.80237	0.867559	1.8537	0.554217
	S. marcescens injection	48.0517	54.3158	50.3988	73.0384	53.2031	44.9352	53.9905	9.93696
	Ecc15 injection	36.3164	19.9019	34.2764	35.2463	18.8499	24.9445	28.2559	7.99141
c564ts>Flag-eIF3f1JAMM	PBS injection	1.77918	2.30205	1.80726	1.25607	1.50203	0.805111	1.57528	0.514587
	S. marcescens injection	34.5532	38.0806	69.5386	57.7961	51.1976	40.3353	48.5836	13.4612
	Ecc15 injection	36.4059	28.8373	59.9475	15.7885	32.2731	27.5682	33.4701	14.6972
c564ts>Flag-eIF3f1△JAMM	PBS injection	1.14723	1.38471	0.812255	1.24232	0.907401	0.976755	1.07845	0.217181
	S. marcescens injection	20.6965	26.4573	34.2933	29.5447	29.7513	30.3339	28.5129	4.57489
	Ecc15 injection	20.2445	14.2016	15.7172	19.7801	16.7743	14.7187	16.9061	2.56648
