# Supplementary material for: Drosophila eIF3f1 mediates host immune defense by targeting dTak1
Source: EMBO Rep. 2024 Jan 26;25(3):26. doi: 10.1038/s44319-024-00067-z (PMC10933477; doi:10.1038/s44319-024-00067-z)
Supplement: Supplementary file 1 — Source Data Fig. 1 [file 44319_2024_67_MOESM1_ESM.zip › Figure 2/2O/RT-qPCR.xlsx]

## Sheet: CecA1
								ave	std
c564ts>+	PBS injection	1	1	1	1	1	1	1	0
	S. marcescens injection	89.605	56.964	74.7534	78.4779	86.3797	74.5011	76.7802	11.5021
	Ecc15 injection	35.3651	23.8762	52.6294	36.4498	27.0485	29.7975	34.1944	10.2291
c564ts>GFP-eIF3f1FL	PBS injection	0.996747	1.46658	1.33894	1.40436	2.02797	1.3014	1.42267	0.338165
	S. marcescens injection	145.372	97.2098	89.9458	123.292	116.916	138.731	118.578	22.025
	Ecc15 injection	87.2574	52.3065	59.4462	62.3513	37.0987	60.3079	59.7947	16.3236
c564ts>Flag-eIF3f1JAMM	PBS injection	1.11584	1.1553	1.522	1.20126	1.2377	2.14059	1.39545	0.392353
	S. marcescens injection	158.862	87.3019	140.661	115.626	81.1679	81.9075	110.921	33.1355
	Ecc15 injection	56.4704	41.5626	64.0781	48.8358	47.666	73.0113	55.2707	11.6695
c564ts>Flag-eIF3f1△JAMM	PBS injection	1.16582	0.905535	1.10371	1.28335	1.47406	0.983995	1.15274	0.206138
	S. marcescens injection	97.8	40.4482	58.5038	54.7379	61.2792	71.2844	64.0089	19.3576
	Ecc15 injection	79.6048	26.4055	39.0034	36.1282	32.0955	39.4803	42.1196	19.0007
