# Supplementary material for: Drosophila eIF3f1 mediates host immune defense by targeting dTak1
Source: EMBO Rep. 2024 Jan 26;25(3):26. doi: 10.1038/s44319-024-00067-z (PMC10933477; doi:10.1038/s44319-024-00067-z)
Supplement: Supplementary file 1 — Source Data Fig. 1 [file 44319_2024_67_MOESM1_ESM.zip › Figure 2/2P/Bacterial burden assay.xlsx]

## Sheet: Bacterial burden assay
	S. marcescens injection
	0h				6h				12h
	c564ts>+	c564ts>GFP-eIF3f1FL	c564ts>Flag-eIF3f1JAMM	c564ts>Flag-eIF3f1△JAMM	c564ts>+	c564ts>GFP-eIF3f1FL	c564ts>Flag-eIF3f1JAMM	c564ts>Flag-eIF3f1△JAMM	c564ts>+	c564ts>GFP-eIF3f1FL	c564ts>Flag-eIF3f1JAMM	c564ts>Flag-eIF3f1△JAMM
	3.90309	3	3.76343	4.233	5.32428	5.14301	4.49136	5.34044	6.13033	5.85733	5.89763	5.59106
	3.69897	3.64345	4.19033	3.62325	4.94448	5.08991	4.11394	5.22272	6.78746	6.33846	5.96848	5.6721
	4.24551	3.91908	3.79239	3.9345	5.47422	4.75587	4.44716	5.28556	6.32222	5.41497	5.17609	6.61805
	3.99564	3.54407	4.27646	3.60206	4.81954	4.07918	4.68124	4.82607	6.45788	5.78533	5.91908	6.42813
	3.36173	4.04532	3.70757	3.63347	5.1271	4.90849	5.08991	4.91908	6.11059	5.04139	6.19866	6.45788
	4.06446	4.29447	3.66276	3.716	4.93952	4.63347	4.81954	5.0569	6.75282	5.39794	5.66276	5.77085
	3.50515	3.72428	3.97772	3.96379	5.07555	5.10721	4.9345	4.96379	5.63347	6.12057	6.07918	5.20412
	4.08636	3.59106	4.03342	4.34044	5.3483	4.81291	4.93952	5.17319	5.23045	5.9345	6.25042	6.11394
	4.32838	3.68124	3.57978	3.74819	5.01703	5.26717	4.81954	4.83251	5.50515	5.65321	5.62325	5.96379
	3.47712	3.6902	4.02531	3.87506	4.95424	4.85733	5.29003	5.02938	5.97772	6.24055	5.90309	6.0569
	3.04139	3.72428	3.99564	3.98227	4.98227	4.86332	5.04139	4.6721	6.35411	5.6721	6.38202	6.02938
	4.13033	3.64345	3.30103	4.22789	5.23553	4.83251	5.33244	5.06446	6.52504	4.77815	5.716	6.22272
	4.11394	4.01703	3.90849	4	4.89209	5.18184	5.13033	4.81291	5.91381	5.11394	4.77815	6.57519
	4.13672	4.2014	3.82607	3.89209	5.23553	5.14301	5.02119	5.3075	6.14301	6.21748	5.38021	5.6902
	3.97772	4.44404	4.27875	3.90309	4.90849	4.94448	4.68124	4.59106	5.82607	5.20412	5.07918	6.34044
	3.96379	3.91381	4.30103	3.95904	5.01703	4.86923	4.83251	4.77085	5.95904	5.69897	5.62325	5.91908
	3.60206	3.5563	4.25527	4.4014	5.07918	4.70757	4.97313	5.11394	5.91908	5.50515	5.23045	6.28556
	3.07918	3.30103	3.53148	3.86332	5.33244	4.81291	5.02119	5.57519	6.45939	5.54407	5.41497	5.83251
	3.83885	4.0086	4.13672	2.8451	5.03342	4.98677	4.9345	4.90309	6.22011	5.68124	5.77815	5.90309
	4.0569	3.5682	3.85126	3.14613	4.86923	4.96848	4.91381	5.42813	6.15229	5.6902	5.8451	5.82607
	3.5563	4.33041	3.47712	3.30103	4.6902	4.44716	4.70757	5.45788	5.91908	5.98227	6.19312	6.3075
ave	3.81731	3.80199	3.89867	3.81862	5.06189	4.87676	4.86743	5.06413	6.10948	5.66057	5.71901	6.0385
std	0.367852	0.351958	0.288842	0.379835	0.199627	0.268865	0.283284	0.270931	0.38771	0.411682	0.421354	0.358158
