# Supplementary material for: Drosophila eIF3f1 mediates host immune defense by targeting dTak1
Source: EMBO Rep. 2024 Jan 26;25(3):26. doi: 10.1038/s44319-024-00067-z (PMC10933477; doi:10.1038/s44319-024-00067-z)
Supplement: Supplementary file 1 — Source Data Fig. 1 [file 44319_2024_67_MOESM1_ESM.zip › Figure 3/3A/Survival.xlsx]

## Sheet: Survival
	PBS injection
	c564ts>+			ave	std
Day0	1	1	1	1	0
Day1	1	1	0.989011	0.996337	0.00634451
Day2	0.989474	0.988636	0.989011	0.98904	0.000419432
Day3	0.989474	0.988636	0.978022	0.985377	0.00638368
Day4	0.978947	0.988636	0.978022	0.981869	0.00587932
Day5	0.978947	0.977273	0.978022	0.978081	0.000838863
Day6	0.978947	0.977273	0.967033	0.974418	0.00644994
Day7	0.968421	0.977273	0.967033	0.970909	0.00555475
	PBS injection
	c564ts>eIF3f1 RNAi #2			ave	std
Day0	1	1	1	1	0
Day1	0.98913	1	0.989474	0.992868	0.00617884
Day2	0.98913	0.988764	0.989474	0.989123	0.000354883
Day3	0.98913	0.988764	0.978947	0.985614	0.00577633
Day4	0.978261	0.988764	0.978947	0.981991	0.00587587
Day5	0.978261	0.988764	0.978947	0.981991	0.00587587
Day6	0.978261	0.977528	0.978947	0.978245	0.000709765
Day7	0.978261	0.977528	0.968421	0.974737	0.00548174
	PBS injection
	c564ts>eIF3f1 RNAi #2; GFP-eIF3f1FL			ave	std
Day0	1	1	1	1	0
Day1	1	0.988506	1	0.996169	0.00663621
Day2	0.988764	0.988506	0.988636	0.988635	0.000129152
Day3	0.988764	0.977011	0.988636	0.984804	0.00674878
Day4	0.977528	0.977011	0.988636	0.981059	0.00656757
Day5	0.977528	0.977011	0.977273	0.977271	0.000258303
Day6	0.977528	0.977011	0.977273	0.977271	0.000258303
Day7	0.966292	0.965517	0.977273	0.969694	0.00657477
	PBS injection
	c564ts>eIF3f1 RNAi #2; Flag-eIF3f1JAMM			ave	std
Day0	1	1	1	1	0
Day1	1	1	0.978947	0.992982	0.0121547
Day2	1	0.988764	0.978947	0.989237	0.0105343
Day3	1	0.988764	0.978947	0.989237	0.0105343
Day4	0.988506	0.988764	0.968421	0.981897	0.0116712
Day5	0.988506	0.977528	0.968421	0.978152	0.0100569
Day6	0.988506	0.977528	0.968421	0.978152	0.0100569
Day7	0.977011	0.977528	0.968421	0.97432	0.00511535
	PBS injection
	c564ts>eIF3f1 RNAi #2; Flag-eIF3f1△JAMM			ave	std
Day0	1	1	1	1	0
Day1	1	0.988889	0.988764	0.992551	0.00645134
Day2	0.989474	0.988889	0.977528	0.985297	0.00673433
Day3	0.989474	0.977778	0.977528	0.981593	0.00682586
Day4	0.978947	0.977778	0.977528	0.978084	0.000757698
Day5	0.978947	0.977778	0.977528	0.978084	0.000757698
Day6	0.978947	0.977778	0.966292	0.974339	0.00699336
Day7	0.978947	0.966667	0.966292	0.970635	0.00720082
