# Supplementary material for: Drosophila eIF3f1 mediates host immune defense by targeting dTak1
Source: EMBO Rep. 2024 Jan 26;25(3):26. doi: 10.1038/s44319-024-00067-z (PMC10933477; doi:10.1038/s44319-024-00067-z)
Supplement: Supplementary file 1 — Source Data Fig. 1 [file 44319_2024_67_MOESM1_ESM.zip › Figure 3/3B/Survival.xlsx]

## Sheet: Survival
	S. marcescens injection
	c564ts>+			ave	std
Day0	1	1	1	1	0
Day1	0.853933	0.747368	0.840909	0.81407	0.0581312
Day2	0.696629	0.652632	0.715909	0.68839	0.0324334
Day3	0.606742	0.568421	0.636364	0.603842	0.034064
Day4	0.550562	0.484211	0.534091	0.522954	0.0345491
Day5	0.494382	0.431579	0.5	0.47532	0.0379851
Day6	0.460674	0.389474	0.477273	0.442474	0.0466435
Day7	0.438202	0.378947	0.465909	0.427686	0.0444244
	S. marcescens injection
	c564ts>eIF3f1 RNAi #2			ave	std
Day0	1	1	1	1	0
Day1	0.609195	0.72093	0.621053	0.650393	0.0613743
Day2	0.413793	0.546512	0.378947	0.446417	0.0884178
Day3	0.333333	0.418605	0.284211	0.345383	0.0680025
Day4	0.241379	0.290698	0.2	0.244026	0.0454067
Day5	0.206897	0.209302	0.147368	0.187856	0.0350837
Day6	0.195402	0.174419	0.115789	0.16187	0.0412632
Day7	0.183908	0.162791	0.0947368	0.147145	0.046599
	S. marcescens injection
	c564ts>eIF3f1 RNAi #2; GFP-eIF3f1FL			ave	std
Day0	1	1	1	1	0
Day1	0.895349	0.774194	0.741573	0.803705	0.0810244
Day2	0.755814	0.580645	0.651685	0.662715	0.0881037
Day3	0.651163	0.451613	0.573034	0.558603	0.100555
Day4	0.593023	0.397849	0.516854	0.502576	0.0983672
Day5	0.546512	0.354839	0.483146	0.461499	0.0976529
Day6	0.523256	0.354839	0.47191	0.450002	0.0863196
Day7	0.5	0.333333	0.449438	0.427591	0.0854543
	S. marcescens injection
	c564ts>eIF3f1 RNAi #2; Flag-eIF3f1JAMM			ave	std
Day0	1	1	1	1	0
Day1	0.795699	0.853933	0.727273	0.792301	0.0633982
Day2	0.655914	0.651685	0.590909	0.632836	0.0363714
Day3	0.516129	0.505618	0.511364	0.511037	0.00526314
Day4	0.44086	0.460674	0.443182	0.448239	0.0108318
Day5	0.408602	0.393258	0.420455	0.407438	0.0136354
Day6	0.376344	0.382022	0.386364	0.381577	0.00502463
Day7	0.365591	0.370787	0.375	0.370459	0.00471283
	S. marcescens injection
	c564ts>eIF3f1 RNAi #2; Flag-eIF3f1△JAMM			ave	std
Day0	1	1	1	1	0
Day1	0.556818	0.595506	0.593023	0.581782	0.0216552
Day2	0.409091	0.438202	0.465116	0.43747	0.0280199
Day3	0.318182	0.314607	0.372093	0.334961	0.0322073
Day4	0.284091	0.258427	0.313953	0.28549	0.0277897
Day5	0.261364	0.224719	0.27907	0.255051	0.0277198
Day6	0.238636	0.202247	0.255814	0.232233	0.0273515
Day7	0.227273	0.191011	0.244186	0.220823	0.0271677
