# Supplementary material for: Drosophila eIF3f1 mediates host immune defense by targeting dTak1
Source: EMBO Rep. 2024 Jan 26;25(3):26. doi: 10.1038/s44319-024-00067-z (PMC10933477; doi:10.1038/s44319-024-00067-z)
Supplement: Supplementary file 1 — Source Data Fig. 1 [file 44319_2024_67_MOESM1_ESM.zip › Figure 3/3C/Survival.xlsx]

## Sheet: Survival
	Ecc15 injection
	c564ts>+			ave	std
Day0	1	1	1	1	0
Day1	0.873563	0.877778	0.88172	0.877687	0.00407936
Day2	0.827586	0.833333	0.795699	0.818873	0.0202739
Day3	0.793103	0.744444	0.731183	0.756244	0.032603
Day4	0.747126	0.677778	0.677419	0.700775	0.0401423
Day5	0.701149	0.622222	0.645161	0.656178	0.0406004
Day6	0.666667	0.588889	0.623656	0.626404	0.0389616
Day7	0.643678	0.577778	0.612903	0.611453	0.0329741
	Ecc15 injection
	c564ts>eIF3f1 RNAi #2			ave	std
Day0	1	1	1	1	0
Day1	0.771739	0.730337	0.643678	0.715251	0.0653497
Day2	0.608696	0.595506	0.517241	0.573814	0.0494354
Day3	0.521739	0.494382	0.448276	0.488132	0.0371282
Day4	0.456522	0.426966	0.413793	0.432427	0.0218815
Day5	0.423913	0.359551	0.390805	0.391423	0.0321857
Day6	0.402174	0.325843	0.367816	0.365278	0.0382289
Day7	0.391304	0.314607	0.356322	0.354078	0.038398
	Ecc15 injection
	c564ts>eIF3f1 RNAi #2; GFP-eIF3f1FL			ave	std
Day0	1	1	1	1	0
Day1	0.9	0.802198	0.879121	0.86044	0.0515079
Day2	0.811111	0.747253	0.802198	0.786854	0.0345839
Day3	0.766667	0.604396	0.758242	0.709768	0.0913524
Day4	0.711111	0.571429	0.714286	0.665608	0.0815776
Day5	0.688889	0.516484	0.692308	0.63256	0.10054
Day6	0.666667	0.483516	0.681319	0.610501	0.110215
Day7	0.655556	0.472527	0.659341	0.595808	0.106781
	Ecc15 injection
	c564ts>eIF3f1 RNAi #2; Flag-eIF3f1JAMM			ave	std
Day0	1	1	1	1	0
Day1	0.879121	0.876404	0.91954	0.891689	0.0241585
Day2	0.791209	0.730337	0.83908	0.786875	0.054501
Day3	0.725275	0.58427	0.781609	0.697051	0.101652
Day4	0.67033	0.550562	0.724138	0.648343	0.0888523
Day5	0.637363	0.449438	0.689655	0.592152	0.126329
Day6	0.615385	0.426966	0.666667	0.569673	0.126219
Day7	0.615385	0.426966	0.655172	0.565841	0.121903
	Ecc15 injection
	c564ts>eIF3f1 RNAi #2; Flag-eIF3f1△JAMM			ave	std
Day0	1	1	1	1	0
Day1	0.732558	0.761364	0.651685	0.715202	0.0568616
Day2	0.593023	0.579545	0.573034	0.581867	0.0101951
Day3	0.534884	0.5	0.483146	0.50601	0.0263872
Day4	0.488372	0.409091	0.438202	0.445222	0.040104
Day5	0.430233	0.340909	0.370787	0.380643	0.0454701
Day6	0.406977	0.318182	0.359551	0.36157	0.0444319
Day7	0.395349	0.295455	0.325843	0.338882	0.0512078
