# Supplementary material for: Drosophila eIF3f1 mediates host immune defense by targeting dTak1
Source: EMBO Rep. 2024 Jan 26;25(3):26. doi: 10.1038/s44319-024-00067-z (PMC10933477; doi:10.1038/s44319-024-00067-z)
Supplement: Supplementary file 1 — Source Data Fig. 1 [file 44319_2024_67_MOESM1_ESM.zip › Figure 3/3D/RT-qPCR.xlsx]

## Sheet: AttA
								ave	std
c564ts>+	PBS injection	1	1	1	1	1	1	1	0
	S. marcescens injection	58.0746	44.9406	77.7742	51.3507	56.2365	58.1573	57.7556	11.0324
	Ecc15 injection	41.6655	29.6989	21.8885	35.3375	18.0734	25.1646	28.6381	8.77444
c564ts>eIF3f1 RNAi #1	PBS injection	0.757369	1.1675	1.09386	1.13558	0.340493	1.19552	0.948386	0.338027
	S. marcescens injection	28.3852	15.7927	25.6061	33.7492	15.5145	29.1654	24.7022	7.48256
	Ecc15 injection	17.4158	9.78121	10.5259	15.6078	9.77414	12.0691	12.529	3.24725
c564ts>eIF3f1 RNAi #1; GFP-eIF3f1FL	PBS injection	0.638087	0.582215	1.642	1.04365	0.500597	1.33403	0.956763	0.462462
	S. marcescens injection	63.5768	45.8579	66.6228	65.3887	60.7873	53.0222	59.2093	8.13942
	Ecc15 injection	39.8262	29.0697	20.3909	30.185	29.3396	30.0983	29.8183	6.16501
c564ts>eIF3f1 RNAi #1; Flag-eIF3f1JAMM	PBS injection	0.924354	0.619826	1.83465	1.69749	0.896489	2.02159	1.3324	0.587335
	S. marcescens injection	69.537	31.8485	75.4649	66.1202	77.651	59.0303	63.2753	16.7822
	Ecc15 injection	31.1658	35.6125	30.9672	34.2899	31.5134	30.0174	32.261	2.1824
c564ts>eIF3f1 RNAi #1; Flag-eIF3f1△JAMM	PBS injection	0.521717	0.682012	0.883704	1.47979	0.304914	1.69501	0.927858	0.549282
	S. marcescens injection	38.0013	21.5357	28.0933	25.1254	16.953	32.2079	26.9861	7.53205
	Ecc15 injection	16.9156	8.57708	14.9474	16.0592	10.0035	24.1155	15.1031	5.55053
