# Supplementary material for: Drosophila eIF3f1 mediates host immune defense by targeting dTak1
Source: EMBO Rep. 2024 Jan 26;25(3):26. doi: 10.1038/s44319-024-00067-z (PMC10933477; doi:10.1038/s44319-024-00067-z)
Supplement: Supplementary file 1 — Source Data Fig. 1 [file 44319_2024_67_MOESM1_ESM.zip › Figure 3/3E/RT-qPCR.xlsx]

## Sheet: Dpt
								ave	std
c564ts>+	PBS injection	1	1	1	1	1	1	1	0
	S. marcescens injection	40.3404	52.6436	35.0065	39.5577	26.1825	35.1061	38.1395	8.70877
	Ecc15 injection	21.6623	25.1266	18.4745	20.3693	17.6635	17.7981	20.1824	2.88502
c564ts>eIF3f1 RNAi #1	PBS injection	0.691447	0.901777	0.700145	0.750204	0.545185	1.11543	0.784032	0.198742
	S. marcescens injection	21.7823	21.9723	20.6215	13.0734	14.0245	19.7249	18.5332	3.95733
	Ecc15 injection	10.0459	11.906	6.09898	12.2471	8.27632	9.02816	9.60041	2.31775
c564ts>eIF3f1 RNAi #1; GFP-eIF3f1FL	PBS injection	0.882028	0.944641	0.974778	1.46769	0.962177	1.39063	1.10366	0.255305
	S. marcescens injection	39.5531	57.3792	30.7676	49.26	25.7498	33.0003	39.285	12.0185
	Ecc15 injection	34.1966	26.9055	14.5446	22.8532	17.9301	18.3602	22.465	7.1784
c564ts>eIF3f1 RNAi #1; Flag-eIF3f1JAMM	PBS injection	0.841082	1.6108	0.923035	1.05008	1.02774	1.46235	1.15252	0.310398
	S. marcescens injection	51.9669	61.8581	49.4203	31.901	24.7571	44.6813	44.0975	13.6297
	Ecc15 injection	18.2485	24.4447	22.1445	28.865	17.4328	13.0918	20.7045	5.60972
c564ts>eIF3f1 RNAi #1; Flag-eIF3f1△JAMM	PBS injection	0.93631	0.985558	0.899154	0.889663	0.332712	1.34556	0.89816	0.325289
	S. marcescens injection	28.463	31.7406	7.97659	9.56255	14.103	23.4768	19.2204	10.0616
	Ecc15 injection	10.6125	12.6604	12.2304	7.09679	8.3235	11.4121	10.3893	2.22494
