# Supplementary material for: Drosophila eIF3f1 mediates host immune defense by targeting dTak1
Source: EMBO Rep. 2024 Jan 26;25(3):26. doi: 10.1038/s44319-024-00067-z (PMC10933477; doi:10.1038/s44319-024-00067-z)
Supplement: Supplementary file 1 — Source Data Fig. 1 [file 44319_2024_67_MOESM1_ESM.zip › Figure 3/3F/RT-qPCR.xlsx]

## Sheet: CecA1
1								ave	std
c564ts>+	PBS injection	1	1	1	1	1	1	1	0
	S. marcescens injection	105.49	127.112	108.194	84.3867	112.096	104.241	106.92	13.8065
	Ecc15 injection	44.8746	48.5849	52.7603	45.2892	54.1336	54.3055	49.9913	4.32911
c564ts>eIF3f1 RNAi #1	PBS injection	1.07765	0.984353	1.34629	0.58521	0.52342	0.677955	0.865815	0.322816
	S. marcescens injection	54.3725	47.4703	84.9613	40.3206	41.5581	61.0428	54.9543	16.658
	Ecc15 injection	21.7184	18.6775	30.5149	32.0654	33.981	24.6145	26.9286	6.15739
c564ts>eIF3f1 RNAi #1; GFP-eIF3f1FL	PBS injection	1.06652	1.86784	1.27667	1.54166	1.23632	1.72205	1.45184	0.309754
	S. marcescens injection	99.0325	90.6741	89.5246	88.6435	124.006	116.207	101.348	15.1964
	Ecc15 injection	47.6032	71.4398	45.024	43.1616	65.6046	47.8887	53.4536	11.9443
c564ts>eIF3f1 RNAi #1; Flag-eIF3f1JAMM	PBS injection	1.42239	2.34801	1.55551	1.23313	0.761519	1.02934	1.39165	0.546969
	S. marcescens injection	133.277	89.2263	80.4828	96.478	97.1398	75.4738	95.3462	20.4769
	Ecc15 injection	31.841	58.2867	63.7489	92.0831	42.4292	48.6053	56.1657	20.9266
c564ts>eIF3f1 RNAi #1; Flag-eIF3f1△JAMM	PBS injection	0.754907	0.893248	1.1686	1.02747	0.395238	1.08756	0.887838	0.282337
	S. marcescens injection	75.9336	35.8784	44.54	41.1337	43.5956	65.2414	51.0538	15.7927
	Ecc15 injection	15.4468	28.027	20.2358	26.0499	28.9373	44.1129	27.135	9.7743
