# Supplementary material for: Drosophila eIF3f1 mediates host immune defense by targeting dTak1
Source: EMBO Rep. 2024 Jan 26;25(3):26. doi: 10.1038/s44319-024-00067-z (PMC10933477; doi:10.1038/s44319-024-00067-z)
Supplement: Supplementary file 1 — Source Data Fig. 1 [file 44319_2024_67_MOESM1_ESM.zip › Figure 3/3H/Bacterial burden assay.xlsx]

## Sheet: Sheet1
	Ecc15 injection
	0h					6h					12h
	c564ts>+	c564ts>eIF3f1 RNAi #1	c564ts>eIF3f1 RNAi #1; GFP-eIF3f1FL	c564ts>eIF3f1 RNAi #1; Flag-eIF3f1JAMM	c564ts>eIF3f1 RNAi #1; Flag-eIF3f1△JAMM	c564ts>+	c564ts>eIF3f1 RNAi #1	c564ts>eIF3f1 RNAi #1; GFP-eIF3f1FL	c564ts>eIF3f1 RNAi #1; Flag-eIF3f1JAMM	c564ts>eIF3f1 RNAi #1; Flag-eIF3f1△JAMM	c564ts>+	c564ts>eIF3f1 RNAi #1	c564ts>eIF3f1 RNAi #1; GFP-eIF3f1FL	c564ts>eIF3f1 RNAi #1; Flag-eIF3f1JAMM	c564ts>eIF3f1 RNAi #1; Flag-eIF3f1△JAMM
	3.65321	3.23045	3.99564	3.74819	3.90849	4.77085	4.17609	4.75587	4.98227	5.24055	5.04139	5.35793	5.31175	5.32015	5.52763
	3.77085	3.41497	3.73239	3.11394	3.74036	4.81291	4.82607	4.4624	4.68124	4.91908	5.61384	5.70243	4.77085	5.12385	5.31175
	3.85733	3.85733	4.03743	3.68124	3.61278	3.90309	4.43136	4.63347	4.39794	5.31175	4.97313	5.97405	5.28103	4.91908	5.85309
	4.03342	3.70757	3.25527	3.62325	2.95424	4.98677	5.3032	5.01703	4.85733	4.77085	4.81954	5.56585	5.05308	5.35025	5.76193
	3.11394	3.68124	3.47712	3.95904	4.13033	4.79934	4.54407	4.716	4.27875	4.43136	5.20952	4.97772	4.86923	4.87506	5.51322
	3.54407	3.6721	3.70757	3.92942	4.0086	4.50515	5.31806	4.57978	4.74819	4.65321	5.60746	5.33244	5.2878	4.98677	5.03342
	3.5682	3.95904	3.34242	4.05308	3.86923	5.07188	5.25042	4.97313	4.6902	5.31806	5.46538	5.15229	5.56348	4.76343	5.35603
	3.92942	3.34242	3.57978	3.79239	3.5563	4.89763	4.98227	4.51851	4.11394	5.13672	5.04922	5.99432	4.90849	5.50786	5.32838
	3.78533	3.83885	3.54407	3.83251	3.25527	4.86923	4.90309	4.68124	4.92942	5.35411	5.38021	6.10037	4.59106	5.15836	5.77012
	3.5682	3.6721	3.91381	3.6902	3.53148	5.11727	5.09342	3.90309	4.6721	4.92942	5.13988	5.52763	5.34439	5.46687	5.6149
	3.61278	3.23045	3.68124	3.85126	3.89209	4.41497	5.5092	4.6902	4.51851	5.22272	4.89209	5.49415	5.24055	5.24304	5.27875
	3.98677	3.41497	3.62325	3.92942	3.66276	4.39794	5.01284	4.49136	4.6902	4.86923	5.20683	5.87216	4.68124	4.9345	5.67761
	3.66276	3.68124	3.57978	3.5682	3.61278	4.62325	4.72428	4.86332	4.64345	4.44716	5.5172	5.6464	5.33041	5.1038	5.35218
	3.87506	3.87506	4.12385	3.57978	3.59106	4.27875	4.60206	4.68124	4.92942	4.88081	5.13033	5.22272	4.87506	5.31387	5.10721
	3.99123	3.47712	3.50515	3.62325	4.04922	4.96379	5.39794	4.27875	4.41497	5.14301	5.42325	5.58546	4.96379	5.3483	5.50243
	3.34242	4.26951	3.95424	3.86923	4.24304	4.92942	4.59106	4.51851	4.38021	5.48855	5.1271	5.83506	4.94448	5.233	5.14922
	3.92942	3.44716	3.27875	3.39794	3.57978	4.32222	4.99564	4.39794	4.85126	5.40993	5.38917	5.26007	5.26482	4.81291	4.97313
	3.5682	3.34242	3.57978	3.96848	3.88081	4.88649	5.53782	4.91908	5.05308	5.34439	5.24304	5.38917	5.31175	5.17319	5.62839
	4.01284	4.0086	3.86923	3.6721	3.70757	4.93952	4.57978	3.95424	4.85733	5.24551	5.15229	5.28556	5.25042	5.06819	5.51983
	4.0569	3.96379	3.85733	3.57978	3.38021	3.60206	5.12057	4.5563	4.6902	4.77085	5.24797	5.84011	4.97313	4.91381	5.70501
	3.69897	3.86923	3.4624	3.81954	3.43136	4.5563	5.08991	4.68124	4.74036	5.37107	4.87506	5.18469	5.21484	4.88081	5.68931
ave	3.74102	3.66455	3.67145	3.72773	3.69513	4.64994	4.95186	4.58442	4.6724	5.05992	5.21447	5.53812	5.09675	5.11891	5.45969
std	0.244953	0.283574	0.249975	0.216931	0.304999	0.390476	0.372409	0.286273	0.245271	0.317439	0.233118	0.314194	0.256139	0.219359	0.255107
