# Supplementary material for: Drosophila eIF3f1 mediates host immune defense by targeting dTak1
Source: EMBO Rep. 2024 Jan 26;25(3):26. doi: 10.1038/s44319-024-00067-z (PMC10933477; doi:10.1038/s44319-024-00067-z)
Supplement: Supplementary file 1 — Source Data Fig. 1 [file 44319_2024_67_MOESM1_ESM.zip › Figure 6/6B/Protein level.xlsx]

## Sheet: Protein level
				ave	std
Sample 1	1	1	1	1	0
Sample 2	0.476735	0.368852	0.309417	0.385001	0.0848197
Sample 3	0.776855	1.02951	1.06381	0.956728	0.156716
Sample 4	0.776839	0.882818	1.37119	1.01028	0.317016
