# Supplementary material for: Drosophila eIF3f1 mediates host immune defense by targeting dTak1
Source: EMBO Rep. 2024 Jan 26;25(3):26. doi: 10.1038/s44319-024-00067-z (PMC10933477; doi:10.1038/s44319-024-00067-z)
Supplement: Supplementary file 1 — Source Data Fig. 1 [file 44319_2024_67_MOESM1_ESM.zip › Figure 6/6D/Protein level.xlsx]

## Sheet: Protein level
					ave	std
eIF3f1 dsRNA	Sample 1	1	1	1	1	0
	Sample 2	0.31661	0.283518	0.395692	0.33194	0.0576369
	Sample 3	0.0808958	0.129157	0.099307	0.10312	0.0243553
GFP dsRNA	Sample 4	1	1	1	1	0
	Sample 5	0.654288	0.598421	0.608432	0.62038	0.0297883
	Sample 6	0.270783	0.338689	0.391721	0.333731	0.0606214
