# Supplementary material for: Drosophila eIF3f1 mediates host immune defense by targeting dTak1
Source: EMBO Rep. 2024 Jan 26;25(3):26. doi: 10.1038/s44319-024-00067-z (PMC10933477; doi:10.1038/s44319-024-00067-z)
Supplement: Supplementary file 1 — Source Data Fig. 1 [file 44319_2024_67_MOESM1_ESM.zip › Figure 6/6F/Protein level.xlsx]

## Sheet: Protein level
				ave	std
Sample 1	1	1	1	1	0
Sample 2	2.41384	2.49203	1.87126	2.25905	0.338097
Sample 3	0.996246	0.972231	1.25752	1.07533	0.158235
Sample 4	2.51433	2.5944	2.14609	2.41827	0.239094
Sample 5	2.91385	2.6109	2.09254	2.5391	0.415336
Sample 6	2.7712	2.43311	2.27052	2.49161	0.255415
