# Supplementary material for: Drosophila eIF3f1 mediates host immune defense by targeting dTak1
Source: EMBO Rep. 2024 Jan 26;25(3):26. doi: 10.1038/s44319-024-00067-z (PMC10933477; doi:10.1038/s44319-024-00067-z)
Supplement: Supplementary file 1 — Source Data Fig. 1 [file 44319_2024_67_MOESM1_ESM.zip › Figure 6/6H/Protein level.xlsx]

## Sheet: Protein level
					ave	std
Vector	Sample 1	1	1	1	1	0
	Sample 2	0.574336	0.581878	0.584191	0.580135	0.00515352
	Sample 3	0.270694	0.359951	0.362023	0.330889	0.0521414
Myc-eIF3f1FL	Sample 4	1	1	1	1	0
	Sample 5	0.767679	0.859682	0.742708	0.790023	0.0616046
	Sample 6	0.450104	0.696549	0.541959	0.562871	0.124546
Myc-eIF3f1△JAMM	Sample 7	1	1	1	1	0
	Sample 8	0.429337	0.627366	0.542643	0.533115	0.0993577
	Sample 9	0.325652	0.366672	0.376266	0.356197	0.0268835
