# Supplementary material for: Drosophila eIF3f1 mediates host immune defense by targeting dTak1
Source: EMBO Rep. 2024 Jan 26;25(3):26. doi: 10.1038/s44319-024-00067-z (PMC10933477; doi:10.1038/s44319-024-00067-z)
Supplement: Supplementary file 1 — Source Data Fig. 1 [file 44319_2024_67_MOESM1_ESM.zip › Figure 6/6I/RT-qPCR.xlsx]

## Sheet: AttA
								ave	std
c564ts>+	PBS injection	1	1	1	1	1	1	1	0
	S. marcescens injection	69.5068	52.2959	62.8782	56.5025	69.8079	53.1781	60.6949	7.87508
	Ecc15 injection	24.0851	31.3543	16.3299	37.868	26.506	38.0979	29.0402	8.45993
c564ts>GFP-eIF3f1FL	PBS injection	1.9245	1.30164	1.37907	1.76071	2.45156	1.5185	1.72266	0.426726
	S. marcescens injection	98.0214	138.758	98.6674	124.847	114.446	116.348	115.181	15.6098
	Ecc15 injection	56.0657	55.637	26.4638	47.5275	42.4144	55.7534	47.3103	11.6264
c564ts>dTak1 RNAi	PBS injection	0.694029	0.716495	0.497468	0.959069	0.741141	0.648055	0.709376	0.149872
	S. marcescens injection	25.5197	11.5521	27.2319	34.8273	36.5241	18.8525	25.7513	9.48561
	Ecc15 injection	7.16825	13.631	8.67783	12.0217	23.0848	14.6967	13.2134	5.62769
c564ts>GFP-eIF3f1FL;dTak1 RNAi	PBS injection	0.888029	0.899388	0.601628	0.536946	0.905146	0.544494	0.729272	0.185742
	S. marcescens injection	23.9105	19.0484	28.5237	23.5133	25.4768	32.7538	25.5378	4.68719
	Ecc15 injection	11.2022	9.77131	7.02717	12.7754	12.5303	11.2802	10.7644	2.12478
