# Supplementary material for: Drosophila eIF3f1 mediates host immune defense by targeting dTak1
Source: EMBO Rep. 2024 Jan 26;25(3):26. doi: 10.1038/s44319-024-00067-z (PMC10933477; doi:10.1038/s44319-024-00067-z)
Supplement: Supplementary file 1 — Source Data Fig. 1 [file 44319_2024_67_MOESM1_ESM.zip › Figure 6/6J/RT-qPCR.xlsx]

## Sheet: Dpt
								ave	std
c564ts>+	PBS injection	1	1	1	1	1	1	1	0
	S. marcescens injection	24.5083	23.5325	25.1453	27.6127	31.6154	47.1283	29.9237	8.91299
	Ecc15 injection	15.8325	10.9412	16.7501	16.8091	25.019	26.7212	18.6789	6.0011
c564ts>GFP-eIF3f1FL	PBS injection	1.42514	1.66892	1.80485	1.73604	1.96947	1.27446	1.64648	0.255075
	S. marcescens injection	48.1597	74.4022	67.8964	56.6142	81.5805	84.0739	68.7878	14.1658
	Ecc15 injection	29.3877	31.4315	27.0668	33.44	41.8285	44.7916	34.6577	7.09085
c564ts>dTak1 RNAi	PBS injection	0.374986	0.617525	0.763241	0.508297	0.755251	0.359684	0.563164	0.178723
	S. marcescens injection	15.171	10.4179	14.5613	20.2369	20.6017	15.9099	16.1498	3.81881
	Ecc15 injection	6.96417	12.0694	8.5999	13.2031	11.2743	7.2705	9.89688	2.63548
c564ts>GFP-eIF3f1FL;dTak1 RNAi	PBS injection	0.730588	0.734094	0.915484	0.452628	0.790432	0.637845	0.710178	0.155656
	S. marcescens injection	16.556	13.7631	34.2058	11.2781	17.238	23.9803	19.5035	8.3741
	Ecc15 injection	10.4061	5.45655	13.5723	12.2601	15.9471	7.03597	10.7797	3.97953
