# Supplementary material for: Drosophila eIF3f1 mediates host immune defense by targeting dTak1
Source: EMBO Rep. 2024 Jan 26;25(3):26. doi: 10.1038/s44319-024-00067-z (PMC10933477; doi:10.1038/s44319-024-00067-z)
Supplement: Supplementary file 1 — Source Data Fig. 1 [file 44319_2024_67_MOESM1_ESM.zip › Figure 6/6K/RT-qPCR.xlsx]

## Sheet: CecA1
								ave	std
c564ts>+	PBS injection	1	1	1	1	1	1	1	0
	S. marcescens injection	89.8769	72.5513	81.4043	75.7093	42.6262	61.0442	70.5354	16.6857
	Ecc15 injection	40.146	40.9013	42.1053	41.1628	31.9704	34.4678	38.4589	4.18209
c564ts>GFP-eIF3f1FL	PBS injection	2.34473	1.13134	3.42625	1.23909	1.8014	2.18914	2.02199	0.84367
	S. marcescens injection	113.746	152.23	128.48	90.8707	152.259	123.945	126.922	23.5247
	Ecc15 injection	71.5892	92.7389	71.3873	51.0186	78.5409	51.1986	69.4123	16.1627
c564ts>dTak1 RNAi	PBS injection	0.513914	0.625207	0.659917	0.55925	0.691707	0.723053	0.628841	0.0798225
	S. marcescens injection	34.2814	25.0658	37.0046	21.9935	24.6238	20.4404	27.2349	6.78618
	Ecc15 injection	17.9282	17.2664	30.0041	16.4847	17.2082	16.3552	19.2078	5.32009
c564ts>GFP-eIF3f1FL;dTak1 RNAi	PBS injection	0.723667	0.969681	0.611733	0.47402	0.51246	0.688244	0.663301	0.178536
	S. marcescens injection	45.4388	58.7466	61.1439	25.6973	25.3596	16.959	38.8909	18.8175
	Ecc15 injection	20.2312	28.0256	17.2909	18.8045	23.3163	14.1157	20.2974	4.86465
