# Supplementary material for: Drosophila eIF3f1 mediates host immune defense by targeting dTak1
Source: EMBO Rep. 2024 Jan 26;25(3):26. doi: 10.1038/s44319-024-00067-z (PMC10933477; doi:10.1038/s44319-024-00067-z)
Supplement: Supplementary file 1 — Source Data Fig. 1 [file 44319_2024_67_MOESM1_ESM.zip › Figure 6/6L/Survival.xlsx]

## Sheet: Survival
	PBS injection
	c564ts>+			ave	std
Day0	1	1	1	1	0
Day1	1	0.989362	0.989247	0.99287	0.00617531
Day2	0.989011	0.989362	0.989247	0.989207	0.000178854
Day3	0.989011	0.978723	0.989247	0.985661	0.00600892
Day4	0.989011	0.978723	0.978495	0.982076	0.00600667
Day5	0.989011	0.968085	0.978495	0.97853	0.010463
Day6	0.989011	0.968085	0.978495	0.97853	0.010463
Day7	0.978022	0.968085	0.967742	0.971283	0.00583864
	PBS injection
	c564ts>GFP-eIF3f1FL			ave	std
Day0	1	1	1	1	0
Day1	0.988764	0.988889	0.988764	0.988806	7.20787e-05
Day2	0.988764	0.988889	0.988764	0.988806	7.20787e-05
Day3	0.988764	0.977778	0.977528	0.981357	0.00641622
Day4	0.988764	0.977778	0.977528	0.981357	0.00641622
Day5	0.977528	0.977778	0.977528	0.977611	0.000144157
Day6	0.977528	0.966667	0.977528	0.973908	0.00627085
Day7	0.977528	0.966667	0.966292	0.970162	0.00638171
	PBS injection
	c564ts>dTak1 RNAi			ave	std
Day0	1	1	1	1	0
Day1	0.967742	1	0.988636	0.985459	0.016362
Day2	0.967742	0.988636	0.988636	0.981672	0.0120634
Day3	0.967742	0.988636	0.977273	0.977884	0.0104606
Day4	0.956989	0.988636	0.977273	0.974299	0.0160317
Day5	0.956989	0.977273	0.977273	0.970512	0.0117107
Day6	0.946237	0.977273	0.965909	0.963139	0.0157024
Day7	0.946237	0.965909	0.965909	0.959352	0.0113579
	PBS injection
	c564ts>GFP-eIF3f1FL;dTak1 RNAi			ave	std
Day0	1	1	1	1	0
Day1	0.989362	1	0.967033	0.985465	0.0168254
Day2	0.989362	1	0.967033	0.985465	0.0168254
Day3	0.978723	0.989011	0.967033	0.978256	0.0109965
Day4	0.978723	0.989011	0.956044	0.974593	0.0168672
Day5	0.968085	0.978022	0.956044	0.967384	0.0110058
Day6	0.968085	0.978022	0.956044	0.967384	0.0110058
Day7	0.968085	0.978022	0.956044	0.967384	0.0110058
