# Supplementary material for: Drosophila eIF3f1 mediates host immune defense by targeting dTak1
Source: EMBO Rep. 2024 Jan 26;25(3):26. doi: 10.1038/s44319-024-00067-z (PMC10933477; doi:10.1038/s44319-024-00067-z)
Supplement: Supplementary file 1 — Source Data Fig. 1 [file 44319_2024_67_MOESM1_ESM.zip › Figure 6/6M/Survival.xlsx]

## Sheet: Survival
	S. marcescens injection
	c564ts>+			ave	std
Day0	1	1	1	1	0
Day1	0.813953	0.892473	0.848837	0.851755	0.039341
Day2	0.709302	0.806452	0.790698	0.768817	0.0521398
Day3	0.616279	0.741935	0.697674	0.685296	0.0637361
Day4	0.55814	0.655914	0.627907	0.613987	0.0503516
Day5	0.523256	0.580645	0.593023	0.565641	0.0372251
Day6	0.5	0.548387	0.55814	0.535509	0.0311358
Day7	0.476744	0.526882	0.534884	0.512837	0.0315119
	S. marcescens injection
	c564ts>GFP-eIF3f1FL			ave	std
Day0	1	1	1	1	0
Day1	0.957895	0.917647	0.967742	0.947761	0.0265403
Day2	0.905263	0.870588	0.913978	0.89661	0.0229529
Day3	0.873684	0.847059	0.870968	0.863904	0.0146511
Day4	0.778947	0.788235	0.817204	0.794796	0.0199544
Day5	0.726316	0.776471	0.806452	0.769746	0.0404889
Day6	0.694737	0.764706	0.784946	0.74813	0.047334
Day7	0.673684	0.764706	0.774194	0.737528	0.0554934
	S. marcescens injection
	c564ts>dTak1 RNAi			ave	std
Day0	1	1	1	1	0
Day1	0.797753	0.795181	0.788889	0.793941	0.00456019
Day2	0.640449	0.710843	0.666667	0.672653	0.0355767
Day3	0.505618	0.566265	0.566667	0.546183	0.0351311
Day4	0.438202	0.518072	0.477778	0.478017	0.0399356
Day5	0.382022	0.506024	0.455556	0.447867	0.0623573
Day6	0.348315	0.46988	0.433333	0.417176	0.0623723
Day7	0.337079	0.457831	0.411111	0.402007	0.060889
	S. marcescens injection
	c564ts>GFP-eIF3f1FL;dTak1 RNAi			ave	std
Day0	1	1	1	1	0
Day1	0.782609	0.755319	0.862069	0.799999	0.055459
Day2	0.695652	0.659574	0.793103	0.71611	0.0690752
Day3	0.532609	0.56383	0.597701	0.564713	0.0325552
Day4	0.445652	0.5	0.505747	0.4838	0.0331615
Day5	0.402174	0.478723	0.471264	0.450721	0.0422077
Day6	0.380435	0.446809	0.448276	0.425173	0.0387514
Day7	0.358696	0.425532	0.436782	0.407003	0.0422119
