# Supplementary material for: Drosophila eIF3f1 mediates host immune defense by targeting dTak1
Source: EMBO Rep. 2024 Jan 26;25(3):26. doi: 10.1038/s44319-024-00067-z (PMC10933477; doi:10.1038/s44319-024-00067-z)
Supplement: Supplementary file 1 — Source Data Fig. 1 [file 44319_2024_67_MOESM1_ESM.zip › Figure 6/6N/Survival.xlsx]

## Sheet: Survival
	Ecc15 injection
	c564ts>+			ave	std
Day0	1	1	1	1	0
Day1	0.88172	0.853933	0.953488	0.89638	0.0513715
Day2	0.860215	0.764045	0.94186	0.855373	0.0890066
Day3	0.774194	0.741573	0.860465	0.792077	0.0614305
Day4	0.72043	0.696629	0.802326	0.739795	0.0554453
Day5	0.709677	0.651685	0.77907	0.713478	0.0637772
Day6	0.688172	0.640449	0.767442	0.698688	0.064146
Day7	0.677419	0.617978	0.767442	0.687613	0.0752518
	Ecc15 injection
	c564ts>GFP-eIF3f1FL			ave	std
Day0	1	1	1	1	0
Day1	0.942529	0.902174	0.978022	0.940908	0.03795
Day2	0.91954	0.847826	0.945055	0.90414	0.0504106
Day3	0.908046	0.826087	0.901099	0.878411	0.0454466
Day4	0.873563	0.815217	0.89011	0.85963	0.0393423
Day5	0.862069	0.804348	0.857143	0.841187	0.0319982
Day6	0.850575	0.793478	0.857143	0.833732	0.0350151
Day7	0.850575	0.782609	0.846154	0.826446	0.0380283
	Ecc15 injection
	c564ts>dTak1 RNAi			ave	std
Day0	1	1	1	1	0
Day1	0.826087	0.791209	0.717647	0.778314	0.055358
Day2	0.695652	0.692308	0.623529	0.670496	0.040709
Day3	0.608696	0.615385	0.529412	0.584497	0.0478226
Day4	0.532609	0.538462	0.482353	0.517808	0.0308439
Day5	0.5	0.505495	0.458824	0.488106	0.0255077
Day6	0.48913	0.483516	0.435294	0.469314	0.0295952
Day7	0.478261	0.472527	0.423529	0.458106	0.030081
	Ecc15 injection
	c564ts>GFP-eIF3f1FL;dTak1 RNAi			ave	std
Day0	1	1	1	1	0
Day1	0.78022	0.806818	0.804598	0.797212	0.0147574
Day2	0.714286	0.704545	0.735632	0.718154	0.0159004
Day3	0.615385	0.613636	0.655172	0.628064	0.0234924
Day4	0.56044	0.522727	0.586207	0.556458	0.0319266
Day5	0.527473	0.465909	0.517241	0.503541	0.0329892
Day6	0.505495	0.454545	0.482759	0.480933	0.0255235
Day7	0.494505	0.454545	0.471264	0.473438	0.0200685
