# Supplementary material for: Drosophila eIF3f1 mediates host immune defense by targeting dTak1
Source: EMBO Rep. 2024 Jan 26;25(3):26. doi: 10.1038/s44319-024-00067-z (PMC10933477; doi:10.1038/s44319-024-00067-z)
Supplement: Supplementary file 2 — Source Data Fig. 2 [file 44319_2024_67_MOESM2_ESM.zip]

Archive with 52 entries (35 files):
- Figure 2/
- Figure 2/.DS_Store
- Figure 2/2B/
- Figure 2/2B/.DS_Store
- Figure 2/2B/Luciferase assay.xlsx
- Figure 2/2B/Western blot.jpg
- Figure 2/2C/
- Figure 2/2C/.DS_Store
- Figure 2/2C/RT-qPCR.xlsx
- Figure 2/2D/
- Figure 2/2D/.DS_Store
- Figure 2/2D/RT-qPCR.xlsx
- Figure 2/2E/
- Figure 2/2E/.DS_Store
- Figure 2/2E/RT-qPCR.xlsx
- Figure 2/2F/
- Figure 2/2F/.DS_Store
- Figure 2/2F/Luciferase assay.xlsx
- Figure 2/2F/Western blot.jpg
- Figure 2/2G/
- Figure 2/2G/.DS_Store
- Figure 2/2G/RT-PCR.xlsx
- Figure 2/2H/
- Figure 2/2H/.DS_Store
- Figure 2/2H/RT-PCR.xlsx
- Figure 2/2I/
- Figure 2/2I/.DS_Store
- Figure 2/2I/RT-PCR.xlsx
- Figure 2/2J/
- Figure 2/2J/.DS_Store
- Figure 2/2J/Survival.xlsx
- Figure 2/2K/
- Figure 2/2K/.DS_Store
- Figure 2/2K/Survival.xlsx
- Figure 2/2L/
- Figure 2/2L/.DS_Store
- Figure 2/2L/Survival.xlsx
- Figure 2/2M/
- Figure 2/2M/.DS_Store
- Figure 2/2M/RT-qPCR.xlsx
- Figure 2/2N/
- Figure 2/2N/.DS_Store
- Figure 2/2N/RT-qPCR.xlsx
- Figure 2/2O/
- Figure 2/2O/.DS_Store
- Figure 2/2O/RT-qPCR.xlsx
- Figure 2/2P/
- Figure 2/2P/.DS_Store
- Figure 2/2P/Bacterial burden assay.xlsx
- Figure 2/2Q/
- Figure 2/2Q/.DS_Store
- Figure 2/2Q/Bacterial burden assay.xlsx
