# Supplementary material for: Drosophila eIF3f1 mediates host immune defense by targeting dTak1
Source: EMBO Rep. 2024 Jan 26;25(3):26. doi: 10.1038/s44319-024-00067-z (PMC10933477; doi:10.1038/s44319-024-00067-z)
Supplement: Supplementary file 3 — Source Data Fig. 3 [file 44319_2024_67_MOESM3_ESM.zip]

Archive with 25 entries (16 files):
- Figure 3/
- Figure 3/.DS_Store
- Figure 3/3A/
- Figure 3/3A/.DS_Store
- Figure 3/3A/Survival.xlsx
- Figure 3/3B/
- Figure 3/3B/.DS_Store
- Figure 3/3B/Survival.xlsx
- Figure 3/3C/
- Figure 3/3C/.DS_Store
- Figure 3/3C/Survival.xlsx
- Figure 3/3D/
- Figure 3/3D/.DS_Store
- Figure 3/3D/RT-qPCR.xlsx
- Figure 3/3E/
- Figure 3/3E/.DS_Store
- Figure 3/3E/RT-qPCR.xlsx
- Figure 3/3F/
- Figure 3/3F/.DS_Store
- Figure 3/3F/RT-qPCR.xlsx
- Figure 3/3G/
- Figure 3/3G/.DS_Store
- Figure 3/3G/Bacterial burden assay.xlsx
- Figure 3/3H/
- Figure 3/3H/Bacterial burden assay.xlsx
