# Supplementary material for: Drosophila eIF3f1 mediates host immune defense by targeting dTak1
Source: EMBO Rep. 2024 Jan 26;25(3):26. doi: 10.1038/s44319-024-00067-z (PMC10933477; doi:10.1038/s44319-024-00067-z)
Supplement: Supplementary file 4 — Source Data Fig. 4 [file 44319_2024_67_MOESM4_ESM.zip]

Archive with 33 entries (26 files):
- Figure 4/
- Figure 4/.DS_Store
- __MACOSX/Figure 4/._.DS_Store
- Figure 4/4E/
- Figure 4/4B/
- Figure 4/4A/
- Figure 4/4F/
- Figure 4/4H/
- Figure 4/4G/
- Figure 4/4E/.DS_Store
- __MACOSX/Figure 4/4E/._.DS_Store
- Figure 4/4E/Western blot.jpg
- __MACOSX/Figure 4/4E/._Western blot.jpg
- Figure 4/4B/.DS_Store
- __MACOSX/Figure 4/4B/._.DS_Store
- Figure 4/4B/data.xlsx
- __MACOSX/Figure 4/4B/._data.xlsx
- Figure 4/4A/.DS_Store
- __MACOSX/Figure 4/4A/._.DS_Store
- Figure 4/4A/Western blot.jpg
- __MACOSX/Figure 4/4A/._Western blot.jpg
- Figure 4/4F/.DS_Store
- __MACOSX/Figure 4/4F/._.DS_Store
- Figure 4/4F/Protein level.xlsx
- __MACOSX/Figure 4/4F/._Protein level.xlsx
- Figure 4/4H/.DS_Store
- __MACOSX/Figure 4/4H/._.DS_Store
- Figure 4/4H/Translation.xlsx
- __MACOSX/Figure 4/4H/._Translation.xlsx
- Figure 4/4G/.DS_Store
- __MACOSX/Figure 4/4G/._.DS_Store
- Figure 4/4G/Translational efficiency assay.xlsx
- __MACOSX/Figure 4/4G/._Translational efficiency assay.xlsx
