# Supplementary material for: Drosophila eIF3f1 mediates host immune defense by targeting dTak1
Source: EMBO Rep. 2024 Jan 26;25(3):26. doi: 10.1038/s44319-024-00067-z (PMC10933477; doi:10.1038/s44319-024-00067-z)
Supplement: Supplementary file 5 — Source Data Fig. 5 [file 44319_2024_67_MOESM5_ESM.zip]

Archive with 68 entries (54 files):
- Figure 5/
- Figure 5/5I/
- Figure 5/5G/
- Figure 5/5A/
- Figure 5/5F/
- Figure 5/5H/
- Figure 5/.DS_Store
- __MACOSX/Figure 5/._.DS_Store
- Figure 5/5M/
- Figure 5/5J/
- Figure 5/5C/
- Figure 5/5D/
- Figure 5/5E/
- Figure 5/5B/
- Figure 5/5K/
- Figure 5/5L/
- Figure 5/5I/.DS_Store
- __MACOSX/Figure 5/5I/._.DS_Store
- Figure 5/5I/Protein level.xlsx
- __MACOSX/Figure 5/5I/._Protein level.xlsx
- Figure 5/5G/.DS_Store
- __MACOSX/Figure 5/5G/._.DS_Store
- Figure 5/5G/Protein level.xlsx
- __MACOSX/Figure 5/5G/._Protein level.xlsx
- Figure 5/5A/.DS_Store
- __MACOSX/Figure 5/5A/._.DS_Store
- Figure 5/5A/Western blot.jpg
- __MACOSX/Figure 5/5A/._Western blot.jpg
- Figure 5/5F/.DS_Store
- __MACOSX/Figure 5/5F/._.DS_Store
- Figure 5/5F/Western blot.jpg
- __MACOSX/Figure 5/5F/._Western blot.jpg
- Figure 5/5H/.DS_Store
- __MACOSX/Figure 5/5H/._.DS_Store
- Figure 5/5H/Western blot.jpg
- __MACOSX/Figure 5/5H/._Western blot.jpg
- Figure 5/5M/.DS_Store
- __MACOSX/Figure 5/5M/._.DS_Store
- Figure 5/5M/Protein level.xlsx
- __MACOSX/Figure 5/5M/._Protein level.xlsx
- Figure 5/5J/.DS_Store
- __MACOSX/Figure 5/5J/._.DS_Store
- Figure 5/5J/Western blot.jpg
- __MACOSX/Figure 5/5J/._Western blot.jpg
- Figure 5/5C/Dub assay.xlsx
- __MACOSX/Figure 5/5C/._Dub assay.xlsx
- Figure 5/5C/.DS_Store
- __MACOSX/Figure 5/5C/._.DS_Store
- Figure 5/5D/.DS_Store
- __MACOSX/Figure 5/5D/._.DS_Store
- Figure 5/5D/Western blot.jpg
- __MACOSX/Figure 5/5D/._Western blot.jpg
- Figure 5/5E/.DS_Store
- __MACOSX/Figure 5/5E/._.DS_Store
- Figure 5/5E/Protein level.xlsx
- __MACOSX/Figure 5/5E/._Protein level.xlsx
- Figure 5/5B/.DS_Store
- __MACOSX/Figure 5/5B/._.DS_Store
- Figure 5/5B/Western blot.jpg
- __MACOSX/Figure 5/5B/._Western blot.jpg
- Figure 5/5K/.DS_Store
- __MACOSX/Figure 5/5K/._.DS_Store
- Figure 5/5K/Protein level.xlsx
- __MACOSX/Figure 5/5K/._Protein level.xlsx
- Figure 5/5L/.DS_Store
- __MACOSX/Figure 5/5L/._.DS_Store
- Figure 5/5L/Western blot.jpg
- __MACOSX/Figure 5/5L/._Western blot.jpg
