# Supplementary material for: Drosophila eIF3f1 mediates host immune defense by targeting dTak1
Source: EMBO Rep. 2024 Jan 26;25(3):26. doi: 10.1038/s44319-024-00067-z (PMC10933477; doi:10.1038/s44319-024-00067-z)
Supplement: Supplementary file 5 — Source Data Fig. 5 [file 44319_2024_67_MOESM5_ESM.zip › Figure 5/5M/Protein level.xlsx]

## Sheet: Protein level
				ave	std
Sample 1	1	1	1	1	2.95403e-10
Sample 2	4.39355	3.39718	3.8641	3.88494	0.498514
Sample 3	5.49086	3.21028	4.51894	4.4067	1.14443
