# Supplementary material for: Drosophila eIF3f1 mediates host immune defense by targeting dTak1
Source: EMBO Rep. 2024 Jan 26;25(3):26. doi: 10.1038/s44319-024-00067-z (PMC10933477; doi:10.1038/s44319-024-00067-z)
Supplement: Supplementary file 6 — Source Data Fig. 6 [file 44319_2024_67_MOESM6_ESM.zip]

Archive with 50 entries (33 files):
- Figure 6/
- Figure 6/.DS_Store
- Figure 6/6A/
- Figure 6/6A/.DS_Store
- Figure 6/6A/Western blot.jpg
- Figure 6/6B/
- Figure 6/6B/.DS_Store
- Figure 6/6B/Protein level.xlsx
- Figure 6/6C/
- Figure 6/6C/.DS_Store
- Figure 6/6C/Western blot.jpg
- Figure 6/6D/
- Figure 6/6D/.DS_Store
- Figure 6/6D/Protein level.xlsx
- Figure 6/6E/
- Figure 6/6E/.DS_Store
- Figure 6/6E/Western blot.jpg
- Figure 6/6F/
- Figure 6/6F/.DS_Store
- Figure 6/6F/Protein level.xlsx
- Figure 6/6G/
- Figure 6/6G/.DS_Store
- Figure 6/6G/Western blot.jpg
- Figure 6/6H/
- Figure 6/6H/.DS_Store
- Figure 6/6H/Protein level.xlsx
- Figure 6/6I/
- Figure 6/6I/.DS_Store
- Figure 6/6I/RT-qPCR.xlsx
- Figure 6/6J/
- Figure 6/6J/.DS_Store
- Figure 6/6J/RT-qPCR.xlsx
- Figure 6/6K/
- Figure 6/6K/.DS_Store
- Figure 6/6K/RT-qPCR.xlsx
- Figure 6/6L/
- Figure 6/6L/.DS_Store
- Figure 6/6L/Survival.xlsx
- Figure 6/6M/
- Figure 6/6M/.DS_Store
- Figure 6/6M/Survival.xlsx
- Figure 6/6N/
- Figure 6/6N/.DS_Store
- Figure 6/6N/Survival.xlsx
- Figure 6/6O/
- Figure 6/6O/.DS_Store
- Figure 6/6O/Bacterial burden assay.xlsx
- Figure 6/6P/
- Figure 6/6P/.DS_Store
- Figure 6/6P/Bacterial burden assay.xlsx
